# Supplementary material for: Toward More Translational Tumor Models: Breast dECM-Based 3D Systems Capture Native Microenvironmental Cues
Source: Bioengineering (Basel). 2026 Jun 21;13(6):712. doi: 10.3390/bioengineering13060712 (PMC13295492; doi:10.3390/bioengineering13060712)
Supplement: Supplementary file 1 [file bioengineering-13-00712-s001.zip]

Archive with 2 entries (2 files):
- bioengineering-4289279-supplementary.pdf
- File S1.xlsx
