# Supplementary material for: Toward More Translational Tumor Models: Breast dECM-Based 3D Systems Capture Native Microenvironmental Cues
Source: Bioengineering (Basel). 2026 Jun 21;13(6):712. doi: 10.3390/bioengineering13060712 (PMC13295492; doi:10.3390/bioengineering13060712)
Supplement: Supplementary file 1 [file bioengineering-13-00712-s001.zip › File S1.xlsx]

## Sheet: raw_DEG_allGenes
gene_id	SYMBOL	avgCount_control	avgCPM_control	avgCount_adipose10	avgCPM_adipose10	baseMean_adipose10	log2FoldChange_adipose10	lfcSE_adipose10	pvalue_adipose10	padj_adipose10	avgCount_adipose20	avgCPM_adipose20	baseMean_adipose20	log2FoldChange_adipose20	lfcSE_adipose20	pvalue_adipose20	padj_adipose20	avgCount_PDX10	avgCPM_PDX10	baseMean_PDX10	log2FoldChange_PDX10	lfcSE_PDX10	pvalue_PDX10	padj_PDX10	avgCount_PDX20	avgCPM_PDX20	baseMean_PDX20	log2FoldChange_PDX20	lfcSE_PDX20	pvalue_PDX20	padj_PDX20	SYMBOL_UP	gene_id_UP	SYMBOL_UP2
ENSG00000000003	TSPAN6	4.33333	13.7744	54.3333	24.6807	45.71	0.508754	0.421658	0.184574	0.283602	178.333	26.9389	45.71	0.705342	0.419113	0.0704281	0.121512	143	28.2722	45.71	0.653014	0.420289	0.089686	0.177126	78	31.2739	45.71	0.761049	0.428633	0.0550581	0.105497	TSPAN6	ENSG00000000003	TSPAN6
ENSG00000000005	TNMD	0.333333	1.35005	0.333333	0.0711996	0.630835	-0.0953093	0.935921	0.557913		0.666667	0.195923	0.630835	-0.0966383	1.01364	0.539949	0.611899	0	0	0.630835	-0.116936	0.955759	0.338505		0	0	0.630835	-0.13512	1.03033	0.414513		TNMD	ENSG00000000005	TNMD
ENSG00000000419	DPM1	19.6667	61.2759	243	122.972	193.142	0.68747	0.392977	0.0546181	0.120065	807.667	109.737	193.142	0.653347	0.389442	0.0700786	0.120986	633.667	114.247	193.142	0.60669	0.389243	0.0883413	0.17529	300.667	108.099	193.142	0.501586	0.388224	0.163232	0.24773	DPM1	ENSG00000000419	DPM1
ENSG00000000457	SCYL3	5.66667	17.3022	15.6667	9.27806	21.2075	-0.929233	0.70954	0.0740786	0.147662	51	8.23763	21.2075	-0.94515	0.681303	0.0757298	0.129135	41	14.1617	21.2075	-0.502529	0.629742	0.285975	0.395083	21	8.60065	21.2075	-0.948855	0.699343	0.0786945	0.139491	SCYL3	ENSG00000000457	SCYL3
ENSG00000000460	FIRRM	1	3.8571	15	6.42582	11.5484	0.388209	0.750925	0.431547	0.536263	47.6667	6.04237	11.5484	0.407988	0.772332	0.449388	0.526379	43	5.64439	11.5484	0.357347	0.742748	0.470483	0.572864	19	8.45308	11.5484	0.540561	0.806201	0.329844	0.420709	FIRRM	ENSG00000000460	FIRRM
ENSG00000000938	FGR	1.66667	4.80302	5.66667	4.17848	4.59825	-0.282248	0.749029	0.53408	0.62968	3.33333	0.492721	4.59825	-2.72383	1.28572	0.00226986	0.00722273	5	1.60076	4.59825	-1.31111	1.21159	0.0364077	0.0962286	2.33333	1.06252	4.59825	-1.62261	1.29658	0.0264882	0.0592636	FGR	ENSG00000000938	FGR
ENSG00000000971	CFH	6.33333	19.9495	18	12.2934	27.1774	-0.743163	0.680016	0.137087	0.228214	67.6667	12.1194	27.1774	-0.638075	0.646798	0.209354	0.287643	48	15.6391	27.1774	-0.46461	0.628107	0.322921	0.432454	34	14.6079	27.1774	-0.482202	0.634066	0.334075	0.425088	CFH	ENSG00000000971	CFH
ENSG00000001036	FUCA2	20	65.4839	277.333	105.742	188.112	0.478117	0.385388	0.174763	0.272743	843	111.591	188.112	0.625049	0.388945	0.0818196	0.137359	640.667	104.308	188.112	0.463246	0.384337	0.187897	0.294484	306	110.13	188.112	0.449197	0.386968	0.209513	0.300855	FUCA2	ENSG00000001036	FUCA2
ENSG00000001084	GCLC	5.66667	18.2842	72.3333	33.9402	49.7191	0.590514	0.402075	0.108984	0.193802	179.333	25.153	49.7191	0.321676	0.389957	0.377017	0.455146	155.333	30.9368	49.7191	0.434999	0.393964	0.229719	0.337997	67.6667	26.2532	49.7191	0.221642	0.398535	0.550426	0.632784	GCLC	ENSG00000001084	GCLC
ENSG00000001167	NFYA	5.33333	18.0133	48.3333	20.7797	45.5965	0.0951891	0.398507	0.794566	0.848787	185	27.5998	45.5965	0.482064	0.395362	0.190936	0.26744	152	30.2431	45.5965	0.47219	0.397313	0.195568	0.302183	68.6667	27.4495	45.5965	0.331559	0.402165	0.37329	0.464557	NFYA	ENSG00000001167	NFYA
ENSG00000001460	STPG1	7.66667	23.7071	19	11.0707	23.9642	-1.31856	0.556476	0.00462834	0.0231036	47.6667	6.70914	23.9642	-1.77544	0.53132	0.000169519	0.000935801	49.3333	12.7075	23.9642	-1.12688	0.534229	0.0112292	0.0435852	21.3333	8.56665	23.9642	-1.58904	0.556571	0.00100915	0.00492383	STPG1	ENSG00000001460	STPG1
ENSG00000001461	NIPAL3	18	56.6288	59.6667	38.8425	63.8422	-0.724083	0.506135	0.0888861	0.16769	129	19.5047	63.8422	-1.47209	0.53107	0.00162323	0.00552093	109.333	31.2748	63.8422	-0.993617	0.526613	0.0242887	0.0734792	62.6667	26.5909	63.8422	-1.17263	0.530714	0.0107758	0.0294189	NIPAL3	ENSG00000001461	NIPAL3
ENSG00000001497	LAS1L	2.66667	8.85316	39.6667	17.9626	32.8591	0.646527	0.50778	0.145659	0.238697	151.333	23.0663	32.8591	1.08808	0.518605	0.0209975	0.0449575	109.333	19.5783	32.8591	0.828152	0.510656	0.0672538	0.1457	52	19.7227	32.8591	0.756111	0.514386	0.100523	0.169432	LAS1L	ENSG00000001497	LAS1L
ENSG00000001561	ENPP4	3.66667	11.1491	63	30.5061	52.1781	0.954549	0.534858	0.0384069	0.0950298	184.333	29.3734	52.1781	0.980738	0.526595	0.0356676	0.0696407	154	34.9505	52.1781	1.05249	0.537731	0.0238074	0.0723932	89.6667	37.3389	52.1781	1.19514	0.542464	0.0129532	0.0338256	ENPP4	ENSG00000001561	ENPP4
ENSG00000001617	SEMA3F	5	18.0517	7.33333	4.37615	11.9803	-1.83276	0.836274	0.00336834	0.0185906	14.3333	2.16498	11.9803	-2.76084	0.784188	3.46246e-05	0.000277925	13.6667	5.19663	11.9803	-1.92867	0.836946	0.00169663	0.011908	5	2.1303	11.9803	-2.91736	0.870509	5.79336e-05	0.000655448	SEMA3F	ENSG00000001617	SEMA3F
ENSG00000001626	CFTR	6.66667	22.7204	2.33333	2.88848	12.1713	-1.00236	1.54903	0.0380874	0.0945759	1.66667	0.366273	12.1713	-5.09888	2.02514	0.000267399	0.00133367	5	5.68418	12.1713	-0.642479	1.09018	0.132312	0.230837	0.333333	0.242501	12.1713	-5.60877	2.40642	0.000231713	0.00172844	CFTR	ENSG00000001626	CFTR
ENSG00000001629	ANKIB1	18.3333	54.5706	158.667	77.9774	120.926	0.175525	0.316419	0.554729	0.647133	363	55.9825	120.926	-0.164341	0.314065	0.581956	0.649629	323	67.1017	120.926	-0.0337646	0.315584	0.910654	0.934526	196.667	71.0018	120.926	0.0534802	0.317804	0.869105	0.901309	ANKIB1	ENSG00000001629	ANKIB1
ENSG00000001630	CYP51A1	3.33333	11.1115	104.667	50.727	82.9915	1.75634	0.546694	0.000391092	0.00428863	328.333	53.8061	82.9915	1.9668	0.539374	8.10589e-05	0.00053074	273.333	54.1368	82.9915	1.89702	0.544471	0.000135943	0.00201367	147	61.1568	82.9915	2.04715	0.544527	4.91133e-05	0.000581789	CYP51A1	ENSG00000001630	CYP51A1
ENSG00000001631	KRIT1	15.3333	48.676	42.6667	27.5146	50.8998	-0.978106	0.52168	0.0257556	0.0725983	94.3333	14.0642	50.8998	-1.72747	0.529173	0.000251225	0.00127434	93	27.2855	50.8998	-0.984964	0.521115	0.0234277	0.0715889	50.3333	20.1424	50.8998	-1.34696	0.532601	0.00383818	0.0133274	KRIT1	ENSG00000001631	KRIT1
ENSG00000002016	RAD52	2	6.73157	4.33333	2.84485	7.16625	-1.25297	0.860175	0.0289864	0.0785651	22	3.1047	7.16625	-0.804475	0.696469	0.120233	0.187642	17.3333	3.35482	7.16625	-0.799741	0.712321	0.111791	0.206208	9.66667	3.94224	7.16625	-0.679671	0.6994	0.187122	0.275749	RAD52	ENSG00000002016	RAD52
ENSG00000002330	BAD	14	45.7321	314.667	112.884	187.238	0.993904	0.472784	0.0164805	0.0542552	901.667	116.946	187.238	1.14342	0.473989	0.00696764	0.0180735	704	102.379	187.238	0.907037	0.46761	0.027347	0.0798711	345.333	117.7	187.238	0.978065	0.470592	0.0198085	0.046985	BAD	ENSG00000002330	BAD
ENSG00000002549	LAP3	6.66667	21.9482	67	27.4978	54.566	0.14803	0.462148	0.717441	0.784753	265	34.1231	54.566	0.504922	0.474393	0.233161	0.314083	207	28.6098	54.566	0.29995	0.462811	0.464768	0.567405	89.3333	31.898	54.566	0.270481	0.471667	0.520907	0.604967	LAP3	ENSG00000002549	LAP3
ENSG00000002586	CD99	31	93.6604	425	162.609	297	0.469918	0.482059	0.255982	0.359605	1430.33	178.781	297	0.690094	0.498786	0.114557	0.180555	1162	168.139	297	0.541969	0.487489	0.198444	0.304925	513.667	171.902	297	0.478409	0.487106	0.263145	0.356655	CD99	ENSG00000002586	CD99
ENSG00000002587	HS3ST1	7.33333	24.008	14.6667	9.60683	24.4206	-1.2548	0.745904	0.0229979	0.0675703	49.6667	8.38336	24.4206	-1.30624	0.709561	0.0195124	0.0422769	42.6667	16.0118	24.4206	-0.648924	0.646329	0.176983	0.282469	19.6667	8.43921	24.4206	-1.37629	0.737458	0.016742	0.0412994	HS3ST1	ENSG00000002587	HS3ST1
ENSG00000002726	AOC1	4.33333	15.2173	2	1.84765	7.46899	-2.12553	1.86684	0.0104527	0.0400324	0.333333	0.0343844	7.46899	-7.50421	1.92459	3.40689e-06	4.9799e-05	1.66667	1.72608	7.46899	-2.61532	1.98044	0.00313904	0.0181361	1.66667	0.657772	7.46899	-3.63181	1.72462	0.00157187	0.00678291	AOC1	ENSG00000002726	AOC1
ENSG00000002745	WNT16	0.666667	2.50705	0.333333	0.443159	1.36077	-0.28956	0.959272	0.204433		1	0.173971	1.36077	-0.461226	1.1251	0.13347	0.203969	0.666667	0.591635	1.36077	-0.272295	0.959367	0.197499	0.303941	0	0	1.36077	-0.545488	1.21388	0.0714947	0.129494	WNT16	ENSG00000002745	WNT16
ENSG00000002746	HECW1	6.66667	22.2001	2.66667	2.00213	11.5688	-3.61229	0.977971	8.5854e-06	0.000244842	5.33333	0.886137	11.5688	-4.54997	0.863706	6.58432e-09	4.37324e-07	7.66667	2.95541	11.5688	-3.27397	0.914639	8.59285e-06	0.00026434	3.66667	1.34521	11.5688	-3.89049	0.937158	2.29652e-06	6.88426e-05	HECW1	ENSG00000002746	HECW1
ENSG00000002822	MAD1L1	3.66667	13.4524	37.6667	14.17	28.2999	0.14211	0.456975	0.728052	0.793058	115	15.8555	28.2999	0.27342	0.454736	0.512189	0.586225	89.3333	14.7235	28.2999	0.180168	0.451871	0.661108	0.73918	47.3333	18.2641	28.2999	0.273834	0.464664	0.51972	0.603743	MAD1L1	ENSG00000002822	MAD1L1
ENSG00000002834	LASP1	31	98.5032	1027	454.184	705.788	1.95342	0.212295	1.02226e-20	1.08596e-17	3099.33	457.994	705.788	2.06089	0.210388	3.61977e-23	5.25228e-20	2528.67	422.303	705.788	1.90365	0.211509	7.44702e-20	8.25827e-17	1354.33	491.741	705.788	2.03334	0.211692	2.39492e-22	3.10245e-19	LASP1	ENSG00000002834	LASP1
ENSG00000002919	SNX11	3.66667	12.1311	29.3333	11.5608	22.5282	-0.0876422	0.46002	0.823459	0.870605	79.6667	11.2667	22.5282	-0.130321	0.455731	0.745062	0.792629	51.6667	11.282	22.5282	-0.337224	0.46921	0.400377	0.507819	41.6667	14.5881	22.5282	0.0765543	0.460867	0.86091	0.89455	SNX11	ENSG00000002919	SNX11
ENSG00000002933	TMEM176A	13.6667	46.0187	14	8.02431	26.8534	-2.45219	0.71984	5.84251e-05	0.00109487	17.3333	2.56698	26.8534	-4.03107	0.691394	3.58564e-10	3.99365e-08	20	8.98657	26.8534	-2.64038	0.736108	1.30835e-05	0.000368317	10	4.15594	26.8534	-3.46078	0.733687	1.65967e-07	9.03559e-06	TMEM176A	ENSG00000002933	TMEM176A
ENSG00000003056	M6PR	10	32.1047	95.3333	43.0404	74.0872	0.200678	0.296866	0.478425	0.580552	292	42.4114	74.0872	0.264169	0.289557	0.345782	0.426027	215.667	39.6367	74.0872	0.105906	0.29163	0.70037	0.77213	117.333	40.9013	74.0872	0.120788	0.297091	0.677369	0.745344	M6PR	ENSG00000003056	M6PR
ENSG00000003096	KLHL13	2	7.7142	0	0	3.39337	-5.62422	3.64052	0.00178312	0.0121718	1	0.170351	3.39337	-4.03384	2.29425	0.0020586	0.00668255	1	0.628501	3.39337	-1.35307	2.31694	0.00704363	0.0314305	0.333333	0.294829	3.39337	-2.6523	3.2621	0.00480535	0.0158261	KLHL13	ENSG00000003096	KLHL13
ENSG00000003137	CYP26B1	2	6.67344	5.33333	2.14446	6.1149	-1.10067	0.84456	0.0494503	0.112473	12	1.67361	6.1149	-1.57317	0.83871	0.0097424	0.0237032	16.3333	4.02157	6.1149	-0.738157	0.725903	0.138822	0.238721	3.66667	1.53012	6.1149	-1.90516	0.952601	0.00531182	0.0170746	CYP26B1	ENSG00000003137	CYP26B1
ENSG00000003147	ICA1	8	25.8979	10.3333	6.82144	17.4156	-1.9194	0.743432	0.00120235	0.00927659	21	2.94883	17.4156	-2.92918	0.699525	2.75642e-06	4.30417e-05	22.3333	7.76268	17.4156	-1.90546	0.736828	0.000979775	0.00817591	6.33333	2.91539	17.4156	-3.16988	0.777361	3.19589e-06	8.726e-05	ICA1	ENSG00000003147	ICA1
ENSG00000003249	DBNDD1	4	12.739	22	7.77028	18.7179	-0.57101	0.520797	0.186055	0.285156	59.3333	8.87711	18.7179	-0.534859	0.501685	0.211724	0.290223	55.6667	9.68864	18.7179	-0.414179	0.495567	0.320292	0.42968	27	10.3935	18.7179	-0.449369	0.510297	0.302394	0.393749	DBNDD1	ENSG00000003249	DBNDD1
ENSG00000003393	ALS2	24	77.1016	61.6667	41.8579	79.7038	-0.986637	0.55078	0.0303365	0.0809593	144.333	21.9837	79.7038	-1.71606	0.56611	0.000538509	0.00229143	137.667	43.8498	79.7038	-0.916653	0.545224	0.0411487	0.10439	78	30.397	79.7038	-1.37498	0.564812	0.00464662	0.0153807	ALS2	ENSG00000003393	ALS2
ENSG00000003400	CASP10	2.66667	8.66012	27.3333	11.1965	24.3834	0.116273	0.549696	0.798585	0.851807	99.6667	16.416	24.3834	0.564501	0.574209	0.247139	0.329478	83.3333	13.1945	24.3834	0.365214	0.555468	0.429862	0.535343	45	17.1701	24.3834	0.545502	0.580892	0.26696	0.360189	CASP10	ENSG00000003400	CASP10
ENSG00000003402	CFLAR	25	82.531	177.667	89.2506	161.527	-0.12667	0.247168	0.592284	0.679701	560	83.1458	161.527	-0.0762489	0.240696	0.742032	0.790208	418.333	82.2836	161.527	-0.184699	0.244828	0.430797	0.536002	264	102.088	161.527	0.0728561	0.245124	0.76145	0.816173	CFLAR	ENSG00000003402	CFLAR
ENSG00000003436	TFPI	14.3333	44.4803	684.667	321.275	470.247	2.53678	0.2643	2.51008e-22	4.26638e-19	2096.33	313.321	470.247	2.60494	0.26202	9.17564e-24	1.44233e-20	1696.33	292.695	470.247	2.4682	0.263369	2.42486e-21	4.30244e-18	821	316.102	470.247	2.49053	0.263768	1.22437e-21	1.38783e-18	TFPI	ENSG00000003436	TFPI
ENSG00000003509	NDUFAF7	1.66667	6.12433	16.3333	6.40156	12.83	0.0977516	0.584824	0.834327	0.878955	54.6667	7.92693	12.83	0.303987	0.592092	0.540067	0.611959	44.3333	6.80395	12.83	0.214248	0.579522	0.649576	0.729919	20.3333	7.15536	12.83	0.1259	0.600778	0.79955	0.846506	NDUFAF7	ENSG00000003509	NDUFAF7
ENSG00000003756	RBM5	13	40.6783	78.6667	42.6527	81.2746	-0.177844	0.409414	0.619203	0.703374	261.667	40.7219	81.2746	-0.121701	0.405647	0.746108	0.793563	216.667	53.3003	81.2746	0.0786284	0.405568	0.838664	0.881907	110.667	45.7076	81.2746	-0.0782653	0.410826	0.826622	0.86738	RBM5	ENSG00000003756	RBM5
ENSG00000003987	MTMR7	1	3.52977	1.33333	1.40068	2.40648	-0.347298	0.929056	0.319977	0.425326	1.66667	0.175542	2.40648	-1.18238	1.86589	0.0333213	0.0657087	1.66667	1.21416	2.40648	-0.416102	0.97732	0.223626	0.331535	0.666667	0.11518	2.40648	-1.05811	1.69733	0.0450285	0.0899479	MTMR7	ENSG00000003987	MTMR7
ENSG00000003989	SLC7A2	4.33333	15.2173	40.6667	22.0064	40.8861	0.216154	0.483491	0.607766	0.693162	142	23.3922	40.8861	0.443184	0.488337	0.302916	0.382879	124.667	23.1388	40.8861	0.387612	0.485126	0.352626	0.461643	72.6667	29.151	40.8861	0.62982	0.50432	0.156556	0.239968	SLC7A2	ENSG00000003989	SLC7A2
ENSG00000004059	ARF5	16	51.6718	161.333	75.73	124.764	0.312775	0.287933	0.255177	0.358865	526.333	71.9461	124.764	0.373176	0.283059	0.171528	0.246992	383	64.2156	124.764	0.175898	0.284193	0.520129	0.617672	191	68.471	124.764	0.160474	0.287955	0.564692	0.645444	ARF5	ENSG00000004059	ARF5
ENSG00000004139	SARM1	3.66667	13.2594	4	2.60358	7.9899	-2.01189	1.00705	0.00409904	0.0213687	6	1.14926	7.9899	-3.28769	0.934879	2.34395e-05	0.000207285	9	3.12082	7.9899	-2.06558	0.983025	0.00249381	0.015455	3.66667	1.47779	7.9899	-2.81058	1.01353	0.000428977	0.00264766	SARM1	ENSG00000004139	SARM1
ENSG00000004142	POLDIP2	7.66667	25.0164	131	48.3557	86.6494	0.730673	0.410532	0.0503417	0.113815	401.333	56.6676	86.6494	0.985139	0.412184	0.00968233	0.0235997	314	49.5735	86.6494	0.777383	0.409429	0.036955	0.0971156	145.333	51.3707	86.6494	0.713991	0.410546	0.0593122	0.111888	POLDIP2	ENSG00000004142	POLDIP2
ENSG00000004399	PLXND1	11	36.066	50	22.4015	47.913	-0.795521	0.381942	0.0215997	0.0650288	153.333	23.08	47.913	-0.669846	0.36164	0.045341	0.0848647	127.667	22.7554	47.913	-0.6999	0.369657	0.038109	0.0991595	67.6667	24.467	47.913	-0.686277	0.373416	0.0465741	0.0922832	PLXND1	ENSG00000004399	PLXND1
ENSG00000004455	AK2	23	74.6331	164	62.3781	136.297	-0.319461	0.405754	0.380932	0.487109	645.333	82.865	136.297	0.102067	0.401322	0.787029	0.828644	498.667	75.521	136.297	-0.0465152	0.398132	0.891733	0.919297	191.333	60.1815	136.297	-0.431971	0.413094	0.251291	0.345024	AK2	ENSG00000004455	AK2
ENSG00000004468	CD38	3.33333	11.6875	4.33333	3.10205	8.49779	-1.93907	0.880351	0.0026403	0.0158576	8.66667	1.24084	8.49779	-2.92099	0.797752	1.76466e-05	0.000167355	10.3333	2.24444	8.49779	-2.23449	0.827086	0.000567101	0.00556531	9	4.3774	8.49779	-1.26933	0.768563	0.0255269	0.0574743	CD38	ENSG00000004468	CD38
ENSG00000004478	FKBP4	14.3333	46.4646	248.667	95.5089	157.683	0.839784	0.308385	0.00415569	0.0215614	630	90.9518	157.683	0.818811	0.30385	0.00490988	0.0134909	480	81.7139	157.683	0.628667	0.30425	0.0298435	0.0843442	283	110.943	157.683	0.95293	0.30911	0.00126302	0.00577602	FKBP4	ENSG00000004478	FKBP4
ENSG00000004487	KDM1A	12	40.5684	155.667	72.4678	113.599	0.646281	0.272535	0.0137199	0.0479434	429.333	62.4367	113.599	0.542149	0.265441	0.035238	0.0689034	340.333	63.3719	113.599	0.476089	0.267419	0.0647813	0.142026	191.333	69.4085	113.599	0.567456	0.27121	0.030786	0.0666351	KDM1A	ENSG00000004487	KDM1A
ENSG00000004534	RBM6	11.6667	37.042	50.3333	25.539	57.2494	-0.733308	0.447757	0.0610054	0.129565	204	30.9513	57.2494	-0.333366	0.417463	0.37766	0.455719	157	33.9256	57.2494	-0.323244	0.420324	0.383595	0.491656	71.6667	27.0333	57.2494	-0.616501	0.437333	0.116631	0.190252	RBM6	ENSG00000004534	RBM6
ENSG00000004660	CAMKK1	9.33333	30.281	10.3333	6.18813	20.3016	-2.50119	0.613352	3.74036e-06	0.000126807	25.3333	3.7849	20.3016	-2.96007	0.557373	1.00796e-08	6.03592e-07	27.6667	8.29512	20.3016	-2.18126	0.585328	1.47517e-05	0.000398993	12.3333	4.6114	20.3016	-2.74863	0.600409	5.0435e-07	2.16751e-05	CAMKK1	ENSG00000004660	CAMKK1
ENSG00000004700	RECQL	8	25.6146	93	39.57	64.5639	0.40125	0.428241	0.295428	0.401102	256.667	35.4892	64.5639	0.328155	0.424117	0.398969	0.477136	207.667	29.4901	64.5639	0.149265	0.418542	0.695721	0.768007	115.333	41.2221	64.5639	0.381697	0.431012	0.332047	0.422914	RECQL	ENSG00000004700	RECQL
ENSG00000004766	VPS50	3	10.1444	16	8.14244	14.6912	-0.383199	0.603241	0.40399	0.510453	45.3333	7.68941	14.6912	-0.357281	0.593676	0.452436	0.529554	38	6.60922	14.6912	-0.459068	0.606144	0.325331	0.43483	18	7.72911	14.6912	-0.426146	0.616375	0.380572	0.471903	VPS50	ENSG00000004766	VPS50
ENSG00000004776	HSPB6	0.666667	1.65934	1	0.530252	1.20508	-0.364184	0.939578	0.309142		2	0.217168	1.20508	-0.760597	1.25497	0.109136	0.173751	1.33333	0.159424	1.20508	-0.655141	1.16427	0.110068		1	0.17277	1.20508	-0.692157	1.2086	0.140706	0.220538	HSPB6	ENSG00000004776	HSPB6
ENSG00000004777	ARHGAP33	3.66667	12.0556	3.33333	1.40061	8.3228	-2.84432	0.835083	5.83874e-05	0.00109487	10	1.32928	8.3228	-2.93438	0.714976	2.97737e-06	4.55492e-05	11	2.31817	8.3228	-2.36938	0.740729	0.000104181	0.00164456	8.33333	3.97265	8.3228	-1.62634	0.731146	0.00451024	0.0150385	ARHGAP33	ENSG00000004777	ARHGAP33
ENSG00000004779	NDUFAB1	22.6667	69.15	363.667	143.647	256.686	0.710849	0.482457	0.0885699	0.167267	1237.67	159.272	256.686	0.950602	0.493728	0.029185	0.0588851	1003.33	147.705	256.686	0.778594	0.485882	0.0650873	0.14245	413.667	154.824	256.686	0.753757	0.485649	0.0792065	0.1402	NDUFAB1	ENSG00000004779	NDUFAB1
ENSG00000004799	PDK4	5	17.0697	75.3333	37.5487	58.9039	0.810214	0.459527	0.0464743	0.107928	222.667	35.7085	58.9039	0.844192	0.452731	0.0397627	0.0763248	192	33.4108	58.9039	0.732671	0.451666	0.0690511	0.148093	89.6667	36.969	58.9039	0.778232	0.457639	0.059441	0.112072	PDK4	ENSG00000004799	PDK4
ENSG00000004809	SLC22A16	1.66667	4.80302	0.666667	0.886319	2.46173	-0.443888	1.02474	0.152848	0.247589	0.333333	0.0380048	2.46173	-1.13545	2.33999	0.00561669	0.0151052	1.33333	0.153445	2.46173	-0.662035	1.26456	0.0449067	0.110802	0.333333	0.242501	2.46173	-0.753287	1.38432	0.0369828	0.0771741	SLC22A16	ENSG00000004809	SLC22A16
ENSG00000004838	ZMYND10	1	3.52977	1.33333	0.815085	2.44414	-0.805835	1.1459	0.0980625	0.179686	5	0.661022	2.44414	-1.03967	1.24113	0.0777164	0.131804	0.666667	0.585656	2.44414	-2.60528	2.39492	0.00407147	0.0216482	1.66667	0.7101	2.44414	-1.00431	1.27363	0.0818757	0.144075	ZMYND10	ENSG00000004838	ZMYND10
ENSG00000004846	ABCB5	1.66667	5.70949	0	0.11079	2.58492	-0.187479	0.962491	0.125213	0.214246	0	0	2.58492	-0.228754	1.05851	0.0453539	0.0848721	0.666667	0.607078	2.58492	-0.154784	0.954226	0.246329	0.355168	0	0	2.58492	-0.224716	1.05572	0.107241	0.178238	ABCB5	ENSG00000004846	ABCB5
ENSG00000004848	ARX	3.66667	10.6288	3	3.61647	7.1762	-0.470708	0.98097	0.224789	0.326642	1.66667	0.366273	7.1762	-3.42363	2.70421	0.00396361	0.0113694	3	3.92124	7.1762	-0.45066	0.973993	0.24278	0.351676	0.666667	0.352419	7.1762	-2.92825	3.4894	0.00579411	0.0182824	ARX	ENSG00000004848	ARX
ENSG00000004864	SLC25A13	4.33333	15.3516	46.3333	22.2994	36.9691	0.324821	0.445811	0.411997	0.517876	134.667	20.2601	36.9691	0.321864	0.440684	0.422358	0.500499	112.333	18.0478	36.9691	0.226784	0.437594	0.562101	0.653519	58	24.6633	36.9691	0.420422	0.45217	0.302276	0.393749	SLC25A13	ENSG00000004864	SLC25A13
ENSG00000004866	ST7	3.66667	12.4117	23.3333	11.933	21.2806	-0.24338	0.478532	0.546591	0.640489	74.6667	10.612	21.2806	-0.204022	0.465902	0.616327	0.680189	61.3333	13.9902	21.2806	-0.112203	0.462439	0.774515	0.829643	26	9.26825	21.2806	-0.454168	0.497185	0.287423	0.380791	ST7	ENSG00000004866	ST7
ENSG00000004897	CDC27	10.3333	30.6017	270.667	119.457	184.791	1.58659	0.301115	5.54803e-08	4.04379e-06	780.667	110.699	184.791	1.58105	0.296293	4.40337e-08	1.9718e-06	659.667	110.462	184.791	1.5436	0.298629	1.03602e-07	7.75617e-06	337.333	129.36	184.791	1.64728	0.300002	1.73242e-08	1.42615e-06	CDC27	ENSG00000004897	CDC27
ENSG00000004939	SLC4A1	8.66667	27.6397	3.66667	4.06344	15.8722	-1.21606	1.71418	0.0322504	0.0842933	3.33333	0.799744	15.8722	-4.35454	1.83573	0.000469649	0.00206455	8	8.40047	15.8722	-0.639809	1.04371	0.157423	0.261272	1.33333	0.600183	15.8722	-4.65902	1.96547	0.000584643	0.00331036	SLC4A1	ENSG00000004939	SLC4A1
ENSG00000004948	CALCR	1.66667	4.80302	0	0	2.52666	-0.542547	1.16962	0.0263323	0.0736135	0	0	2.52666	-0.758457	1.50735	0.00345932	0.0101609	2	1.26298	2.52666	-0.304156	0.961885	0.281026	0.39019	0.333333	0.242501	2.52666	-0.57003	1.2202	0.0572913	0.109005	CALCR	ENSG00000004948	CALCR
ENSG00000004961	HCCS	4.66667	15.2748	137.333	57.9113	89.3209	1.6077	0.451363	0.000130683	0.00198855	428.333	58.8951	89.3209	1.75077	0.445237	3.18925e-05	0.000261674	326	50.5925	89.3209	1.52543	0.446992	0.000252592	0.00312317	154.333	58.5347	89.3209	1.57307	0.44919	0.000186106	0.00147904	HCCS	ENSG00000004961	HCCS
ENSG00000004975	DVL2	11.3333	36.6271	111.667	45.8875	90.5483	0.162913	0.301408	0.571456	0.662147	400.333	55.8197	90.5483	0.48758	0.29663	0.0875374	0.145226	316.667	52.4699	90.5483	0.384028	0.297969	0.17792	0.283505	148	50.8781	90.5483	0.241245	0.301765	0.406079	0.497847	DVL2	ENSG00000004975	DVL2
ENSG00000005001	PRSS22	2.33333	7.17579	46.6667	20.3221	27.4319	0.658301	0.837177	0.212023	0.31318	141.333	16.1598	27.4319	0.571136	0.817945	0.302926	0.382879	98.3333	12.2032	27.4319	0.311879	0.738601	0.526017	0.622498	50	14.573	27.4319	0.373876	0.775818	0.479964	0.567446	PRSS22	ENSG00000005001	PRSS22
ENSG00000005007	UPF1	6.33333	21.3704	88.3333	41.2354	71.2894	0.689433	0.340843	0.0322107	0.0842413	290	41.9273	71.2894	0.851686	0.335133	0.0080493	0.0202851	219.333	40.9933	71.2894	0.725191	0.335254	0.022678	0.0700882	134.333	48.6215	71.2894	0.94079	0.341758	0.00404461	0.0138585	UPF1	ENSG00000005007	UPF1
ENSG00000005020	SKAP2	19	58.7097	245.667	118.248	168.082	0.689374	0.294599	0.0136125	0.047627	535	79.705	168.082	0.2497	0.286701	0.366187	0.444405	498.333	101.725	168.082	0.461708	0.290998	0.0957157	0.185119	264.333	98.2473	168.082	0.419231	0.291985	0.135115	0.213473	SKAP2	ENSG00000005020	SKAP2
ENSG00000005022	SLC25A5	38	116.723	872.333	355.348	549.772	1.1381	0.629884	0.0242999	0.0700043	2927.33	358.554	549.772	1.28723	0.633996	0.0147183	0.0334094	2138.33	291.498	549.772	0.909381	0.607198	0.061764	0.137501	951.667	310.618	549.772	0.916572	0.606295	0.067221	0.123443	SLC25A5	ENSG00000005022	SLC25A5
ENSG00000005059	MCUB	7.66667	25.2094	88.6667	38.8861	69.6298	0.347121	0.527438	0.430114	0.534991	358.333	44.6836	69.6298	0.619119	0.551196	0.188246	0.26517	263.333	36.7886	69.6298	0.352048	0.526084	0.427134	0.532619	105.667	36.0307	69.6298	0.230561	0.530564	0.613485	0.68914	MCUB	ENSG00000005059	MCUB
ENSG00000005073	HOXA11	0.666667	2.17972	0.333333	0.443159	1.25114	-0.141849	0.932843	0.372184		0.333333	0.0343844	1.25114	-0.252	1.06087	0.142766	0.214701	0.333333	0.548789	1.25114	-0.134139	0.940293	0.30944	0.418794	0	0	1.25114	-0.251025	1.06068	0.188303	0.277055	HOXA11	ENSG00000005073	HOXA11
ENSG00000005075	POLR2J	11.6667	38.9568	157.333	53.6269	106.674	0.268708	0.471279	0.512454	0.611455	554.667	71.7523	106.674	0.699644	0.497211	0.108047	0.172296	400	58.9569	106.674	0.416007	0.478591	0.316109	0.425596	176.667	56.0919	106.674	0.26416	0.478683	0.534108	0.617767	POLR2J	ENSG00000005075	POLR2J
ENSG00000005100	DHX33	21.6667	68.625	123.667	56.2065	107.873	-0.475206	0.305589	0.0986063	0.180408	312.333	46.1428	107.873	-0.646876	0.300848	0.0238667	0.0499832	259	60.7638	107.873	-0.457703	0.304007	0.11044	0.204364	156	60.0439	107.873	-0.420174	0.303734	0.150036	0.232132	DHX33	ENSG00000005100	DHX33
ENSG00000005102	MEOX1	1.33333	5.20715	0.333333	0.443159	2.54392	-0.876642	1.44012	0.0236632	0.068801	1.66667	0.42985	2.54392	-1.2072	1.80904	0.0321362	0.0637486	2	0.239137	2.54392	-1.02722	1.65557	0.0349161	0.0934274	1	0.357681	2.54392	-1.08025	1.64726	0.0458872	0.0913012	MEOX1	ENSG00000005102	MEOX1
ENSG00000005108	THSD7A	18	57.8619	10	11.9653	33.4066	-1.08747	1.38554	0.0525188	0.117005	5.66667	0.860565	33.4066	-5.43298	1.56032	1.67729e-05	0.000160602	13.6667	15.6068	33.4066	-0.823057	1.13418	0.104355	0.196704	3.33333	2.21217	33.4066	-4.02682	1.69554	0.000548704	0.00315114	THSD7A	ENSG00000005108	THSD7A
ENSG00000005156	LIG3	3	10.5305	18	8.45903	16.7425	-0.336562	0.53001	0.432733	0.537422	48	7.14671	16.7425	-0.438644	0.52778	0.319939	0.400492	41.6667	9.04451	16.7425	-0.331787	0.520314	0.433887	0.538618	24.3333	10.3793	16.7425	-0.17401	0.521626	0.69041	0.756435	LIG3	ENSG00000005156	LIG3
ENSG00000005175	RPAP3	5.66667	18.8046	38	14.2037	31.1718	-0.349011	0.448889	0.373967	0.479867	131	17.6289	31.1718	-0.0948045	0.431259	0.803848	0.842716	114.333	17.7336	31.1718	-0.076167	0.42983	0.838312	0.881746	40.3333	13.6705	31.1718	-0.516626	0.462126	0.206069	0.297183	RPAP3	ENSG00000005175	RPAP3
ENSG00000005187	ACSM3	2.33333	6.73615	1.33333	1.18704	3.93593	-1.6532	1.64821	0.0215773	0.0650288	3.66667	0.480777	3.93593	-3.00653	1.47949	0.002558	0.00793061	3.66667	1.16694	3.93593	-1.55934	1.56024	0.0217022	0.0682486	1	0.17277	3.93593	-3.74183	1.70038	0.0020495	0.00826913	ACSM3	ENSG00000005187	ACSM3
ENSG00000005189	REXO5	3	10.6648	7	4.57389	8.87663	-0.88149	0.863615	0.102751	0.185696	15	2.0575	8.87663	-1.74428	0.971521	0.0108033	0.0258575	12.3333	4.5193	8.87663	-1.02931	0.912059	0.0642451	0.141138	4.66667	2.4146	8.87663	-1.72648	1.05042	0.013174	0.0342493	REXO5	ENSG00000005189	REXO5
ENSG00000005194	CIAPIN1	5.66667	18.8166	88	40.0642	58.2507	0.804928	0.377689	0.0221272	0.0659239	223.333	33.5547	58.2507	0.663059	0.367871	0.0573563	0.102794	161.667	30.0801	58.2507	0.452209	0.365926	0.185614	0.291942	95.3333	36.3483	58.2507	0.643707	0.374717	0.0678948	0.124403	CIAPIN1	ENSG00000005194	CIAPIN1
ENSG00000005206	SPPL2B	5	16.0373	35.3333	15.4738	26.7003	-0.201863	0.497369	0.633125	0.714794	81.3333	12.5892	26.7003	-0.373173	0.504847	0.388045	0.465689	63.6667	11.6775	26.7003	-0.473739	0.516117	0.27239	0.381183	39	17.1942	26.7003	-0.140756	0.502722	0.742908	0.80089	SPPL2B	ENSG00000005206	SPPL2B
ENSG00000005238	ATOSB	7	23.164	75.6667	28.2252	58.2479	0.198201	0.374068	0.567465	0.658675	230	34.1378	58.2479	0.418019	0.371794	0.229536	0.310164	192.333	34.1139	58.2479	0.376055	0.372832	0.277083	0.385953	103	36.5828	58.2479	0.411135	0.37857	0.245546	0.339215	ATOSB	ENSG00000005238	ATOSB
ENSG00000005243	COPZ2	3	8.83513	19	9.0923	14.2834	-0.230322	0.518792	0.586768	0.675413	49.3333	6.48511	14.2834	-0.469349	0.529561	0.290524	0.369806	35.6667	6.26745	14.2834	-0.555373	0.544382	0.206159	0.312532	18	6.75223	14.2834	-0.579875	0.560517	0.208452	0.299634	COPZ2	ENSG00000005243	COPZ2
ENSG00000005249	PRKAR2B	8.33333	27.1961	11.3333	7.23659	19.3231	-2.17372	0.585929	1.97894e-05	0.000475087	24	3.66148	19.3231	-2.86535	0.538261	8.64299e-09	5.43442e-07	26	6.63842	19.3231	-2.30324	0.561256	3.1456e-06	0.000121596	13.3333	5.6808	19.3231	-2.374	0.575142	3.89653e-06	0.000100096	PRKAR2B	ENSG00000005249	PRKAR2B
ENSG00000005302	MSL3	3	10.3963	54	25.5286	41.8914	0.959758	0.491549	0.0292412	0.0790536	169.667	25.2112	41.8914	1.07844	0.485222	0.0157056	0.0352473	149.667	25.6006	41.8914	1.09463	0.489113	0.013708	0.049871	73	27.0438	41.8914	1.05363	0.492395	0.0193146	0.0460665	MSL3	ENSG00000005302	MSL3
ENSG00000005339	CREBBP	11	38.9785	84.6667	39.2215	70.986	-0.0865023	0.295089	0.753821	0.814436	244.667	35.4416	70.986	-0.11464	0.286662	0.672115	0.729549	218	39.4685	70.986	-0.0274199	0.288061	0.918338	0.940061	110.667	38.333	70.986	-0.100082	0.294485	0.720723	0.782229	CREBBP	ENSG00000005339	CREBBP
ENSG00000005379	TSPOAP1	4	14.408	15	8.59775	19.2983	-0.752406	0.581133	0.0993735	0.181307	59.6667	9.80348	19.2983	-0.465321	0.525929	0.291929	0.371269	52	10.5096	19.2983	-0.433565	0.527182	0.313876	0.423374	27	9.63727	19.2983	-0.502305	0.543021	0.267678	0.36083	TSPOAP1	ENSG00000005379	TSPOAP1
ENSG00000005381	MPO	2	7.34847	1	1.11585	3.33435	-0.859476	1.29338	0.0621945	0.131368	1	0.170351	3.33435	-4.07168	2.12102	0.00172155	0.00579059	0.666667	0.591635	3.33435	-2.13211	3.46962	0.0029997	0.0175604	0	0	3.33435	-6.17523	3.46508	0.000915787	0.00458298	MPO	ENSG00000005381	MPO
ENSG00000005421	PON1	1.66667	5.51644	1	0.902212	3.3345	-0.557216	1.07404	0.12973	0.219543	0.333333	0.0343844	3.3345	-5.13118	2.79021	0.00191314	0.00631454	1.66667	1.72608	3.3345	-0.444628	0.993033	0.205551	0.312114	0.666667	0.485003	3.3345	-0.907422	1.47587	0.0523953	0.101483	PON1	ENSG00000005421	PON1
ENSG00000005436	GCFC2	4	12.1719	28.6667	11.3631	23.053	-0.204255	0.504627	0.632631	0.714379	96	13.6815	23.053	0.001707	0.494406	0.998811	0.999288	72.3333	9.61581	23.053	-0.235751	0.499484	0.577484	0.666947	35.6667	13.2061	23.053	-0.148643	0.509921	0.731317	0.791264	GCFC2	ENSG00000005436	GCFC2
ENSG00000005448	WDR54	19.3333	62.2651	200.667	73.9051	141.941	0.0914768	0.301004	0.750352	0.811099	524.333	74.7521	141.941	0.148237	0.298548	0.604259	0.669814	431.333	79.8184	141.941	0.157606	0.300486	0.586505	0.674817	230.333	89.8469	141.941	0.251143	0.30341	0.387317	0.479022	WDR54	ENSG00000005448	WDR54
ENSG00000005469	CROT	2.66667	8.13974	17.3333	7.14544	13.6744	-0.264312	0.538238	0.542712	0.637269	56	8.63869	13.6744	-0.10113	0.520227	0.814814	0.852742	35.3333	5.75453	13.6744	-0.446542	0.549428	0.314697	0.42413	19.6667	6.53777	13.6744	-0.409066	0.559181	0.375863	0.467002	CROT	ENSG00000005469	CROT
ENSG00000005471	ABCB4	5	17.3383	2.66667	2.37409	9.24589	-1.81078	1.71908	0.0161244	0.0534391	3	0.49748	9.24589	-4.40271	1.51396	0.000138178	0.000796836	3.33333	3.45814	9.24589	-1.4195	1.54863	0.0248549	0.0746573	1.66667	0.813889	9.24589	-3.60747	1.67403	0.00130001	0.00590162	ABCB4	ENSG00000005471	ABCB4
ENSG00000005483	KMT2E	18	60.6594	209.333	98.4098	170.012	0.456615	0.277446	0.0849413	0.162159	591.333	88.8073	170.012	0.453421	0.272654	0.0846066	0.141296	545	108.499	170.012	0.620631	0.276946	0.0189372	0.062407	298.667	111.303	170.012	0.644423	0.27802	0.0160181	0.0399208	KMT2E	ENSG00000005483	KMT2E
ENSG00000005486	RHBDD2	12.3333	40.2912	251	100.439	150.077	1.1148	0.293222	7.57226e-05	0.00134912	571.667	83.933	150.077	0.908409	0.286991	0.00103279	0.00383796	431.667	76.0514	150.077	0.726254	0.28847	0.00859416	0.0361143	302	106.805	150.077	1.13305	0.292235	5.96072e-05	0.00067068	RHBDD2	ENSG00000005486	RHBDD2
ENSG00000005513	SOX8	1.66667	6.36415	0	0	2.91757	-0.749944	1.42267	0.0118057	0.0434521	1.33333	0.391846	2.91757	-0.761805	1.38981	0.0437557	0.0825116	1	0.628501	2.91757	-0.546792	1.12649	0.0466816	0.113758	0.666667	0.300091	2.91757	-0.746129	1.37281	0.0476029	0.0939623	SOX8	ENSG00000005513	SOX8
ENSG00000005700	IBTK	14	45.7909	85	35.8386	72.1005	-0.437435	0.3051	0.126027	0.215214	237	33.817	72.1005	-0.482791	0.295649	0.0837363	0.140066	217.667	35.2317	72.1005	-0.404443	0.297851	0.150221	0.252666	107.667	39.3951	72.1005	-0.409202	0.303354	0.154852	0.237918	IBTK	ENSG00000005700	IBTK
ENSG00000005801	ZNF195	8	26.4252	20.3333	9.7055	28.2475	-1.52994	0.466328	0.000222614	0.00289058	73.3333	10.7952	28.2475	-1.25953	0.422795	0.000974544	0.00367104	60.6667	13.5546	28.2475	-1.16564	0.435814	0.00238765	0.015028	32	14.2558	28.2475	-1.07147	0.439113	0.00606712	0.0189267	ZNF195	ENSG00000005801	ZNF195
ENSG00000005810	MYCBP2	23.3333	76.3126	95.3333	48.8993	103.564	-0.842169	0.327864	0.00567168	0.0265642	252.667	38.6094	103.564	-1.03035	0.319326	0.000639508	0.00262354	241.333	54.3141	103.564	-0.693329	0.321061	0.0198955	0.0644667	155	62.4496	103.564	-0.487464	0.316486	0.101816	0.171198	MYCBP2	ENSG00000005810	MYCBP2
ENSG00000005812	FBXL3	4	13.8085	82.6667	45.9611	67.7876	1.25867	0.627189	0.0145997	0.050081	213.333	35.402	67.7876	1.02349	0.601226	0.0430215	0.0814366	170.667	48.6757	67.7876	1.27859	0.628075	0.0132898	0.0488606	110.667	47.0656	67.7876	1.31966	0.623898	0.0123798	0.0327145	FBXL3	ENSG00000005812	FBXL3
ENSG00000005844	ITGAL	21	70.198	14	15.4711	39.259	-1.12774	1.328	0.0527875	0.117342	5.66667	1.11898	39.259	-5.52815	1.45945	4.88093e-06	6.48831e-05	14	14.9301	39.259	-1.18179	1.36405	0.0473493	0.114755	5.33333	3.24503	39.259	-3.8173	1.55679	0.00052256	0.00305616	ITGAL	ENSG00000005844	ITGAL
ENSG00000005882	PDK2	6.33333	20.85	59	23.9444	51.9461	0.0595988	0.382506	0.866385	0.902601	208.667	32.0975	51.9461	0.446467	0.379285	0.208514	0.286676	151.667	25.1968	51.9461	0.172842	0.376909	0.621026	0.706112	103	38.3551	51.9461	0.58412	0.389015	0.110444	0.182431	PDK2	ENSG00000005882	PDK2
ENSG00000005884	ITGA3	50.6667	157.727	807.333	355.325	557.87	0.905652	0.239372	9.30788e-05	0.00157106	2039.67	297.09	557.87	0.748178	0.236525	0.00115985	0.00421064	1577	310.336	557.87	0.712455	0.238011	0.00197127	0.0131292	1086.67	396.698	557.87	1.01611	0.23921	1.28482e-05	0.000225782	ITGA3	ENSG00000005884	ITGA3
ENSG00000005889	ZFX	5.33333	18.4953	53	29.5524	48.6903	0.359466	0.48442	0.388187	0.49453	158.333	26.8373	48.6903	0.359263	0.482469	0.399761	0.477833	136.667	30.279	48.6903	0.399737	0.484675	0.338853	0.448297	73.3333	30.2074	48.6903	0.418364	0.491273	0.333197	0.42412	ZFX	ENSG00000005889	ZFX
ENSG00000005893	LAMP2	21.6667	70.4967	615.333	321.555	402.723	1.92625	0.280571	1.45463e-12	4.05318e-10	1509	221.205	402.723	1.50084	0.277463	2.50437e-08	1.27557e-06	1171	244.186	402.723	1.52217	0.280155	1.83772e-08	1.84218e-06	664.333	248.126	402.723	1.53549	0.279638	1.56176e-08	1.29927e-06	LAMP2	ENSG00000005893	LAMP2
ENSG00000005961	ITGA2B	3.33333	10.8398	4.33333	4.21793	9.12459	-0.780602	0.998532	0.130481	0.22053	3.33333	0.609013	9.12459	-3.60943	1.41005	0.00048224	0.00210375	11	7.43142	9.12459	-0.402108	0.819166	0.380053	0.488432	3.66667	1.9802	9.12459	-1.64096	1.3831	0.0268207	0.059904	ITGA2B	ENSG00000005961	ITGA2B
ENSG00000005981	ASB4	1	3.52977	0.333333	0.443159	2.02268	-1.07896	1.62165	0.0232603	0.0679771	1	0.110394	2.02268	-3.1032	2.22322	0.00605091	0.0160645	1.33333	0.159424	2.02268	-1.67785	2.37954	0.0193966	0.0634034	1.33333	0.889749	2.02268	-0.714332	1.13069	0.142163	0.222322	ASB4	ENSG00000005981	ASB4
ENSG00000006007	GDE1	14	44.171	208.333	84.7007	142.72	0.661067	0.347268	0.040891	0.0993459	642	88.6275	142.72	0.819976	0.346126	0.0120032	0.028249	477	72.2871	142.72	0.527778	0.342149	0.100293	0.191262	256.333	91.7177	142.72	0.714928	0.348135	0.0294565	0.0642637	GDE1	ENSG00000006007	GDE1
ENSG00000006015	REX1BD	10.6667	37.897	49	18.8956	47.1001	-0.912695	0.453702	0.0217655	0.0653389	163	22.8729	47.1001	-0.610091	0.42527	0.109323	0.173993	125	23.769	47.1001	-0.638399	0.433822	0.0930249	0.181518	56.3333	22.2961	47.1001	-0.800319	0.445503	0.0433166	0.0873362	REX1BD	ENSG00000006015	REX1BD
ENSG00000006016	CRLF1	6	19.19	3.66667	3.48993	11.0265	-2.25957	1.15676	0.00331649	0.0183976	5.66667	0.793368	11.0265	-4.23926	1.05783	3.69417e-06	5.27903e-05	8.33333	4.04103	11.0265	-2.17686	1.15067	0.00325496	0.0185896	3.33333	0.998049	11.0265	-3.82402	1.14654	6.84023e-05	0.000725888	CRLF1	ENSG00000006016	CRLF1
ENSG00000006025	OSBPL7	1	2.81634	6.33333	2.41336	4.40787	-0.212041	0.730013	0.643345	0.723401	11.3333	1.77747	4.40787	-0.507881	0.823873	0.327733	0.408424	9.33333	2.1159	4.40787	-0.444317	0.797347	0.349538	0.458548	6.66667	2.68342	4.40787	-0.250753	0.766623	0.61754	0.692537	OSBPL7	ENSG00000006025	OSBPL7
ENSG00000006042	TMEM98	5.33333	19.6536	2.66667	1.93474	10.4065	-3.02592	1.26935	0.000798382	0.0069805	6	0.880468	10.4065	-4.03315	1.13125	1.82629e-05	0.000171817	5.66667	2.617	10.4065	-2.76959	1.27202	0.000908935	0.00778717	3	1.61118	10.4065	-3.14351	1.23501	0.00054496	0.00314404	TMEM98	ENSG00000006042	TMEM98
ENSG00000006047	YBX2	2	7.7142	1	0.902212	4.62315	-1.0405	1.50162	0.0424957	0.101852	1	0.170351	4.62315	-4.3078	2.0408	0.00112103	0.0040949	5.33333	3.69727	4.62315	-0.389745	0.902005	0.333932	0.443551	0.333333	0.0575899	4.62315	-4.52299	2.45606	0.00200658	0.00813759	YBX2	ENSG00000006047	YBX2
ENSG00000006059	KRT33A	0.333333	1.35005	0	0.22158	0.794155	-0.11233	0.943163	0.450889		0.666667	0.195923	0.794155	-0.0980012	1.01415	0.539946	0.611899	0.666667	0.591635	0.794155	-0.0420265	0.932454	0.674508		0	0	0.794155	-0.13542	1.03048	0.41451		KRT33A	ENSG00000006059	KRT33A
ENSG00000006062	MAP3K14	3	11.244	12.6667	6.04563	12.4094	-0.683719	0.625321	0.146417	0.239547	36	5.52219	12.4094	-0.746268	0.606967	0.120395	0.187858	30.6667	5.19655	12.4094	-0.753158	0.619471	0.111578	0.205986	13.6667	5.23951	12.4094	-0.890968	0.65028	0.0782514	0.138862	MAP3K14	ENSG00000006062	MAP3K14
ENSG00000006071	ABCC8	41.6667	136.169	20.3333	23.7328	72.1361	-1.50874	1.57754	0.0256581	0.0724613	6.33333	1.18726	72.1361	-6.46212	1.42277	1.75274e-07	5.69095e-06	24.3333	25.8234	72.1361	-1.3498	1.47146	0.0345146	0.0928148	3.33333	1.92261	72.1361	-5.79782	1.49123	3.16296e-06	8.67829e-05	ABCC8	ENSG00000006071	ABCC8
ENSG00000006116	CACNG3	0.666667	2.314	0	0	0.933507	-0.140947	0.94923	0.307721		0.333333	0.0380048	0.933507	-0.166132	1.0364	0.224613	0.304811	0.666667	0.073733	0.933507	-0.131706	0.954678	0.375394		0.333333	0.0575899	0.933507	-0.158001	1.032	0.364497		CACNG3	ENSG00000006116	CACNG3
ENSG00000006118	TMEM132A	18	60.7744	319	138.018	261.231	0.881814	0.393043	0.0135449	0.0474783	1064.67	173.617	261.231	1.29566	0.397594	0.000435962	0.0019464	767	144.593	261.231	0.983259	0.39484	0.00625859	0.0288851	502.333	205.193	261.231	1.41607	0.400603	0.000139383	0.00119407	TMEM132A	ENSG00000006118	TMEM132A
ENSG00000006125	AP2B1	10.3333	35.7748	122	53.2524	85.1984	0.439346	0.374943	0.202444	0.303113	283.667	39.2761	85.1984	0.127148	0.367453	0.712937	0.765229	230.667	44.7411	85.1984	0.173431	0.369253	0.611588	0.697391	158	56.7278	85.1984	0.460361	0.376765	0.190329	0.279362	AP2B1	ENSG00000006125	AP2B1
ENSG00000006128	TAC1	1.66667	4.99607	0.666667	0.672686	2.69755	-1.36377	1.81225	0.0253446	0.0719048	0.666667	0.0723892	2.69755	-4.80674	1.89491	0.000594331	0.00247371	1.33333	0.671347	2.69755	-1.99968	2.36047	0.00768228	0.0333797	0.333333	0.242501	2.69755	-3.26066	2.37482	0.00364215	0.0128161	TAC1	ENSG00000006128	TAC1
ENSG00000006194	ZNF263	5	18.6686	22	8.4786	19.8736	-0.857101	0.502627	0.0425255	0.10189	62.6667	8.81122	19.8736	-0.841174	0.475653	0.0409491	0.0781963	47	8.1285	19.8736	-0.954829	0.494959	0.0223662	0.0694145	25	8.87044	19.8736	-0.954607	0.503582	0.0277446	0.0614378	ZNF263	ENSG00000006194	ZNF263
ENSG00000006210	CX3CL1	2.33333	8.73692	6.33333	2.73002	7.67735	-1.05901	0.882609	0.0609357	0.129449	15.6667	2.33511	7.67735	-1.33882	0.874336	0.0274683	0.0560812	15.3333	5.01242	7.67735	-0.741479	0.780755	0.141677	0.242128	4.66667	1.73168	7.67735	-1.83863	1.00501	0.00853789	0.024549	CX3CL1	ENSG00000006210	CX3CL1
ENSG00000006282	SPATA20	4	13.6742	49.6667	19.7266	34.8233	0.320576	0.489844	0.451118	0.554943	140.667	20.9551	34.8233	0.44996	0.493802	0.302608	0.382605	97.6667	15.2164	34.8233	0.124426	0.481427	0.767784	0.824524	62.3333	25.1051	34.8233	0.538368	0.505452	0.225959	0.319133	SPATA20	ENSG00000006282	SPATA20
ENSG00000006283	CACNA1G	12.6667	38.6533	10.6667	11.3084	25.3563	-0.952951	1.14954	0.0821917	0.158501	8.66667	1.61506	25.3563	-4.0302	1.44244	0.000204051	0.00108331	17	14.7978	25.3563	-0.722581	0.993121	0.152933	0.256021	2.66667	1.4376	25.3563	-4.27336	1.53039	0.000197155	0.00154254	CACNA1G	ENSG00000006283	CACNA1G
ENSG00000006327	TNFRSF12A	15.3333	49.6467	215.333	75.9469	176.045	0.315635	0.572138	0.493094	0.594363	1122.67	145.893	176.045	1.18689	0.673076	0.0285296	0.0578226	856.333	106.156	176.045	0.758105	0.628753	0.125184	0.222382	227.667	76.6575	176.045	0.287885	0.582773	0.549226	0.631778	TNFRSF12A	ENSG00000006327	TNFRSF12A
ENSG00000006377	DLX6	1.66667	4.99607	0.333333	0.0711996	2.29494	-3.55165	2.42378	0.00483882	0.0237772	0.333333	0.0380048	2.29494	-5.60519	2.06626	0.000258539	0.00129852	0.666667	0.0797122	2.29494	-4.23212	2.09839	0.0014349	0.0106927	0.333333	0.242501	2.29494	-3.22822	2.38882	0.00372802	0.0130285	DLX6	ENSG00000006377	DLX6
ENSG00000006432	MAP3K9	11	35.1224	17	12.8476	30.1111	-1.59092	0.653129	0.00257568	0.0156006	50.6667	7.50097	30.1111	-2.10769	0.624433	0.000112088	0.000678974	51.3333	16.0027	30.1111	-1.2391	0.624695	0.0124864	0.0468124	21	8.06337	30.1111	-2.12513	0.652726	0.000167113	0.00136214	MAP3K9	ENSG00000006432	MAP3K9
ENSG00000006451	RALA	10	32.7209	183	67.5876	120.141	0.739214	0.488481	0.080115	0.155714	632	81.5801	120.141	1.11131	0.502858	0.012691	0.0295945	483.667	67.745	120.141	0.813785	0.490965	0.0566598	0.129576	201.333	66.5163	120.141	0.666262	0.485239	0.119652	0.194254	RALA	ENSG00000006451	RALA
ENSG00000006453	BAIAP2L1	7.33333	24.0518	50	19.2444	38.7137	-0.306248	0.385816	0.380506	0.486677	141	19.169	38.7137	-0.319923	0.376504	0.354785	0.432823	112.333	17.9966	38.7137	-0.381923	0.381967	0.27118	0.37982	60.3333	21.7808	38.7137	-0.294448	0.386889	0.403932	0.495616	BAIAP2L1	ENSG00000006453	BAIAP2L1
ENSG00000006459	KDM7A	8	26.2322	37	21.0974	33.6081	-0.49961	0.423675	0.177785	0.27604	85.3333	12.0616	33.6081	-1.0674	0.431305	0.00587033	0.0156644	83.6667	16.2277	33.6081	-0.778373	0.430711	0.0399329	0.102241	38.3333	13.4819	33.6081	-1.03235	0.448042	0.0100002	0.0277399	KDM7A	ENSG00000006459	KDM7A
ENSG00000006468	ETV1	12	37.8249	368.667	168.903	288.824	1.79287	0.357263	1.35718e-07	8.32778e-06	1153	178.204	288.824	2.00811	0.354271	4.51979e-09	3.19314e-07	995	177.166	288.824	1.92856	0.356032	1.51238e-08	1.56012e-06	574	237.566	288.824	2.2895	0.355933	2.81529e-11	5.80206e-09	ETV1	ENSG00000006468	ETV1
ENSG00000006530	AGK	3.33333	11.2259	41	21.3738	31.0333	0.53207	0.472889	0.201851	0.302626	115.667	16.3805	31.0333	0.40437	0.461701	0.332923	0.41367	97	18.7561	31.0333	0.445198	0.462598	0.278221	0.387296	46	16.523	31.0333	0.306237	0.469487	0.467725	0.555875	AGK	ENSG00000006530	AGK
ENSG00000006534	ALDH3B1	14	45.2285	115.333	48.4828	89.8418	-0.061907	0.279146	0.816442	0.864971	329	47.9722	89.8418	-0.0195601	0.271786	0.941029	0.954951	287.333	50.2076	89.8418	0.013699	0.274017	0.95996	0.971458	128.667	49.9696	89.8418	-0.107773	0.280285	0.690123	0.756281	ALDH3B1	ENSG00000006534	ALDH3B1
ENSG00000006555	TTC22	2.66667	10.6073	0.666667	0.886319	4.54493	-0.399452	1.03433	0.10183	0.184391	0.333333	0.0343844	4.54493	-0.638363	1.34904	0.00421456	0.0119333	1.33333	0.165404	4.54493	-0.491383	1.13437	0.0301298	0.0848559	0	0.0190047	4.54493	-0.622963	1.32528	0.00799654	0.0233497	TTC22	ENSG00000006555	TTC22
ENSG00000006576	PHTF2	2.66667	7.61936	49	20.6656	30.0443	0.876288	0.607736	0.0809622	0.156983	134	16.9413	30.0443	0.730534	0.58672	0.145593	0.218013	99.3333	16.8768	30.0443	0.623899	0.57881	0.194708	0.301278	45.3333	17.2521	30.0443	0.573657	0.583403	0.246279	0.340101	PHTF2	ENSG00000006576	PHTF2
ENSG00000006606	CCL26	1.66667	5.51644	46.3333	14.408	26.7964	0.728933	0.759777	0.175665	0.273673	150.333	19.0257	26.7964	1.21038	0.846186	0.0544514	0.0983263	127	17.1462	26.7964	1.03317	0.824346	0.0795136	0.163047	45.3333	14.8518	26.7964	0.758678	0.771505	0.183919	0.272046	CCL26	ENSG00000006606	CCL26
ENSG00000006607	FARP2	16	50.5926	21.6667	13.852	36.1998	-2.0392	0.619808	0.000121324	0.00189361	51	8.09306	36.1998	-2.59992	0.590366	1.21839e-06	2.38647e-05	39	12.351	36.1998	-2.27197	0.622377	2.05558e-05	0.000507262	25.6667	10.0829	36.1998	-2.37176	0.611823	1.39876e-05	0.000238896	FARP2	ENSG00000006607	FARP2
ENSG00000006611	USH1C	3	10.392	2.33333	1.82032	5.06621	-0.612393	1.08125	0.133298	0.223592	1.33333	0.211976	5.06621	-4.10203	2.34102	0.00193096	0.00636285	1.33333	0.659388	5.06621	-1.39747	2.63262	0.00695484	0.0311537	0	0	5.06621	-6.7924	3.65701	0.000606741	0.00338327	USH1C	ENSG00000006611	USH1C
ENSG00000006625	GGCT	2.33333	6.92462	40	13.3051	30.8037	0.469775	0.625202	0.33596	0.440984	177.667	21.9857	30.8037	1.14556	0.706345	0.0449249	0.0843119	141	22.637	30.8037	1.07223	0.706922	0.052555	0.122905	46	15.4738	30.8037	0.535715	0.643977	0.300869	0.393153	GGCT	ENSG00000006625	GGCT
ENSG00000006634	DBF4	5.33333	17.4174	55.6667	20.993	32.2801	0.0694973	0.56982	0.882743	0.914041	120.667	15.3097	32.2801	-0.16365	0.586369	0.729347	0.779339	107.667	13.8286	32.2801	-0.229062	0.57949	0.616447	0.701895	53.3333	15.6129	32.2801	-0.263477	0.598394	0.584934	0.663396	DBF4	ENSG00000006634	DBF4
ENSG00000006638	TBXA2R	3	10.2032	6.66667	2.91183	8.56353	-1.6015	0.756083	0.00569922	0.0266711	18.3333	2.63527	8.56353	-1.69476	0.687849	0.00219921	0.00704479	16	2.92498	8.56353	-1.56438	0.71074	0.00442755	0.0229099	9.33333	3.7756	8.56353	-1.33856	0.709558	0.0148633	0.0376534	TBXA2R	ENSG00000006638	TBXA2R
ENSG00000006652	IFRD1	16	51.3725	75.6667	38.7282	72.5557	-0.599221	0.302945	0.0344485	0.088126	227	31.2254	72.5557	-0.740325	0.291832	0.007704	0.0195955	194.667	37.1459	72.5557	-0.62352	0.296321	0.0253508	0.0757662	99.6667	35.3918	72.5557	-0.70778	0.301676	0.0135759	0.0350381	IFRD1	ENSG00000006652	IFRD1
ENSG00000006659	LGALS14	1.33333	4.16639	0	0	1.92542	-0.166518	0.956321	0.178018	0.276225	0	0	1.92542	-0.203954	1.05037	0.0732699	0.125519	0.333333	0.548789	1.92542	-0.130839	0.948446	0.258995	0.367893	0	0	1.92542	-0.199607	1.04758	0.15549	0.238678	LGALS14	ENSG00000006659	LGALS14
ENSG00000006695	COX10	3	10.0102	24.3333	11.1815	17.1671	0.00531705	0.480806	0.99338	0.995041	63.3333	8.83269	17.1671	-0.169563	0.482957	0.683926	0.739222	38.6667	6.63213	17.1671	-0.491303	0.510243	0.242387	0.35127	24.3333	9.00383	17.1671	-0.271129	0.50352	0.528131	0.611751	COX10	ENSG00000006695	COX10
ENSG00000006704	GTF2IRD1	13	42.1436	59.6667	31.5561	55.0348	-0.607363	0.391431	0.0840223	0.160952	161.333	22.7342	55.0348	-0.878593	0.387286	0.0135313	0.0311536	129.333	31.4816	55.0348	-0.648459	0.390569	0.0635376	0.140061	62	19.8744	55.0348	-1.15569	0.407148	0.0020405	0.0082383	GTF2IRD1	ENSG00000006704	GTF2IRD1
ENSG00000006712	PAF1	5.66667	19.711	69.3333	29.8484	44.9645	0.423837	0.432231	0.272985	0.377261	150.333	21.0927	44.9645	0.0818279	0.423442	0.83365	0.868552	133.333	18.8466	44.9645	0.0391264	0.421447	0.916824	0.939107	88	31.0397	44.9645	0.429216	0.434897	0.277541	0.37153	PAF1	ENSG00000006712	PAF1
ENSG00000006715	VPS41	6.33333	21.519	46	21.3335	42.6965	-0.154665	0.43265	0.682387	0.756937	140	23.0773	42.6965	-0.00259921	0.424584	0.998099	0.998637	114.333	23.9273	42.6965	-0.0391593	0.425985	0.919319	0.940793	67	27.6208	42.6965	0.129143	0.432203	0.742661	0.80072	VPS41	ENSG00000006715	VPS41
ENSG00000006740	ARHGAP44	11	35.084	5.66667	6.71445	21.5591	-0.978827	1.36872	0.058093	0.125187	3.33333	0.736167	21.5591	-4.91022	1.75283	0.000137625	0.00079486	13	14.2777	21.5591	-0.50573	0.944518	0.251885	0.360732	2.33333	0.82528	21.5591	-4.51475	1.87131	0.000539255	0.00312434	ARHGAP44	ENSG00000006740	ARHGAP44
ENSG00000006744	ELAC2	7.33333	24.5141	28.3333	11.1889	30.5988	-1.03162	0.446039	0.0084332	0.0345966	118.667	17.1071	30.5988	-0.497686	0.399189	0.169258	0.244427	86.6667	13.2667	30.5988	-0.731155	0.415789	0.0483224	0.116319	38.6667	14.2024	30.5988	-0.862126	0.43097	0.0254452	0.0573402	ELAC2	ENSG00000006744	ELAC2
ENSG00000006747	SCIN	6.66667	22.1907	4.33333	4.00429	13.3929	-1.2927	1.48972	0.0369441	0.0926119	3.33333	0.66897	13.3929	-4.45185	1.55393	0.000142102	0.000813743	8	9.11143	13.3929	-0.609416	0.955354	0.197847	0.304221	0.666667	0.447506	13.3929	-5.51372	1.83936	7.89785e-05	0.00080334	SCIN	ENSG00000006747	SCIN
ENSG00000006756	ARSD	14.3333	44.8076	19.6667	11.9608	36.8182	-1.8431	0.840622	0.00368124	0.0198007	51.3333	8.54511	36.8182	-2.18306	0.810659	0.000904117	0.00346	42.3333	20.3207	36.8182	-1.11704	0.771979	0.0416028	0.105281	26	12.2792	36.8182	-1.74008	0.814807	0.00582799	0.0183628	ARSD	ENSG00000006756	ARSD
ENSG00000006757	PNPLA4	3.33333	10.3195	73.3333	28.3203	52.4105	0.985826	0.582981	0.0438904	0.103871	302	41.2727	52.4105	1.62117	0.601435	0.00228191	0.00724275	228.667	30.7992	52.4105	1.22962	0.592352	0.0152701	0.0537147	73	27.8619	52.4105	0.902982	0.576243	0.0675753	0.12393	PNPLA4	ENSG00000006757	PNPLA4
ENSG00000006788	MYH13	15	51.4777	10.3333	7.45475	28.8142	-2.51258	1.01707	0.000963091	0.00793606	10	1.71437	28.8142	-4.708	0.969712	5.60012e-08	2.33651e-06	19	10.9194	28.8142	-2.0805	1.01895	0.00316607	0.0182463	6	3.20737	28.8142	-3.91815	1.02768	6.12104e-06	0.000135677	MYH13	ENSG00000006788	MYH13
ENSG00000006831	ADIPOR2	7.33333	22.2395	128	57.6949	90.7655	0.998644	0.365604	0.00360123	0.0194803	417	59.8498	90.7655	1.15713	0.360116	0.000746747	0.00297547	330.333	52.0257	90.7655	0.974642	0.360849	0.00422567	0.0221888	145.333	52.7653	90.7655	0.846881	0.362153	0.0135447	0.034982	ADIPOR2	ENSG00000006831	ADIPOR2
ENSG00000006837	CDKL3	3	10.6949	16.6667	6.15611	13.0492	-0.530303	0.579648	0.241293	0.343835	32.6667	4.70423	13.0492	-0.934558	0.610341	0.0539019	0.0975098	30.6667	5.73239	13.0492	-0.730742	0.599515	0.114126	0.208907	18	6.70947	13.0492	-0.588585	0.59004	0.21224	0.303596	CDKL3	ENSG00000006837	CDKL3
ENSG00000007001	UPP2	0.666667	2.50705	0	0	1.16193	-0.130128	0.947404	0.309449		0.333333	0.0380048	1.16193	-0.153084	1.03402	0.228634	0.309156	0.333333	0.548789	1.16193	-0.0828225	0.938898	0.423391		0	0	1.16193	-0.156212	1.03588	0.279188	0.373156	UPP2	ENSG00000007001	UPP2
ENSG00000007038	PRSS21	0.666667	2.314	0.666667	0.886319	1.42849	-0.0835021	0.919372	0.647788		0.333333	0.0343844	1.42849	-0.214363	1.04919	0.177773	0.254072	0.333333	0.548789	1.42849	-0.115056	0.939495	0.361979	0.470796	0.333333	0.294829	1.42849	-0.157395	1.01942	0.380658	0.471957	PRSS21	ENSG00000007038	PRSS21
ENSG00000007047	MARK4	8.33333	28.0438	37.3333	18.1528	38.5302	-0.691087	0.462145	0.082877	0.159472	106.667	15.6863	38.5302	-0.779101	0.450119	0.0511357	0.0934754	82.6667	23.8301	38.5302	-0.498284	0.447621	0.19434	0.300862	53.3333	18.2121	38.5302	-0.671469	0.456303	0.0968439	0.164533	MARK4	ENSG00000007047	MARK4
ENSG00000007062	PROM1	3	10.3375	0.666667	0.664739	4.9214	-1.25533	2.07705	0.0186569	0.0587182	0.666667	0.151348	4.9214	-5.27598	2.19688	0.000425126	0.00191023	1.33333	1.15288	4.9214	-1.10572	1.74011	0.0180644	0.0604066	0.666667	0.300091	4.9214	-3.38105	2.68778	0.00491665	0.0160952	PROM1	ENSG00000007062	PROM1
ENSG00000007080	CCDC124	15.3333	48.2031	136.667	51.5009	89.4844	-0.0728866	0.380309	0.830027	0.87551	355	45.6235	89.4844	-0.139194	0.380424	0.694444	0.748617	260.333	43.9742	89.4844	-0.248381	0.383162	0.47259	0.57488	139	45.6843	89.4844	-0.283711	0.388543	0.423739	0.514834	CCDC124	ENSG00000007080	CCDC124
ENSG00000007129	CEACAM21	1	3.8571	0.666667	0.514359	1.92306	-0.515495	1.06211	0.106083	0.190059	0	0	1.92306	-6.10366	3.94642	0.00180497	0.00602713	2	0.739101	1.92306	-0.457833	1.02015	0.152265	0.255156	0	0	1.92306	-1.2014	2.24581	0.0142733	0.0364593	CEACAM21	ENSG00000007129	CEACAM21
ENSG00000007168	PAFAH1B1	29.3333	96.8014	210.667	105.197	170.021	-0.116635	0.249495	0.626056	0.708911	530	79.8509	170.021	-0.354002	0.24607	0.135402	0.206432	426.667	84.5121	170.021	-0.374944	0.25019	0.117016	0.212335	234.333	95.3439	170.021	-0.247162	0.250622	0.302464	0.393749	PAFAH1B1	ENSG00000007168	PAFAH1B1
ENSG00000007171	NOS2	2	5.99842	1	1.11585	3.51157	-0.401547	1.00393	0.179322	0.277792	0.666667	0.146942	3.51157	-0.795792	1.50404	0.0164786	0.0367028	1	1.41482	3.51157	-0.422684	1.02808	0.144283	0.245352	0	0	3.51157	-0.849985	1.62099	0.00878963	0.0251314	NOS2	ENSG00000007171	NOS2
ENSG00000007174	DNAH9	5.66667	19.5768	2	2.43738	10.139	-0.608197	1.15326	0.0826025	0.159057	1.66667	0.350891	10.139	-3.97672	3.203	0.00256597	0.00794907	3.33333	3.45814	10.139	-0.546951	1.09019	0.122665	0.219201	0.333333	0.294829	10.139	-4.10608	3.69914	0.00170498	0.00721286	DNAH9	ENSG00000007174	DNAH9
ENSG00000007202	BLTP2	8	25.5187	82.3333	38.8455	62.9435	0.296733	0.362038	0.380541	0.486685	210	33.3541	62.9435	0.193259	0.355526	0.569066	0.637769	166.333	30.7492	62.9435	0.0557426	0.357013	0.872487	0.905983	110.333	43.0516	62.9435	0.423163	0.364255	0.21617	0.308164	BLTP2	ENSG00000007202	BLTP2
ENSG00000007216	SLC13A2	0.666667	2.7001	0	0	1.23871	-0.128903	0.947365	0.297532		1.33333	0.391846	1.23871	-0.111072	1.01487	0.497704	0.572731	0.666667	0.0797122	1.23871	-0.122201	0.954259	0.361316	0.470243	0	0	1.23871	-0.154669	1.03577	0.2682	0.361374	SLC13A2	ENSG00000007216	SLC13A2
ENSG00000007237	GAS7	12.3333	41.0046	8	5.37308	24.5927	-3.10728	0.757743	2.19128e-06	8.06174e-05	23	3.89996	24.5927	-3.32173	0.690643	1.0786e-07	3.90907e-06	25.6667	8.66718	24.5927	-2.40516	0.728062	6.06165e-05	0.00113332	13	5.22899	24.5927	-2.93601	0.72439	4.52707e-06	0.000111251	GAS7	ENSG00000007237	GAS7
ENSG00000007255	TRAPPC6A	1.66667	5.51644	14	5.21455	12.6235	-0.0719207	0.630232	0.87481	0.908872	46.6667	7.61438	12.6235	0.19996	0.636334	0.694275	0.748477	30	5.59886	12.6235	-0.0791997	0.628811	0.863041	0.89975	22.3333	10.3792	12.6235	0.394737	0.657902	0.447864	0.53716	TRAPPC6A	ENSG00000007255	TRAPPC6A
ENSG00000007264	MATK	5.33333	18.1679	4.33333	3.57703	10.4994	-1.74255	1.25347	0.0149004	0.0506627	6.33333	1.17278	10.4994	-3.54666	1.1871	0.000143475	0.000820612	8	4.01014	10.4994	-1.79262	1.2714	0.0114635	0.0441686	1.33333	0.785094	10.4994	-4.25955	1.38127	8.34325e-05	0.000832763	MATK	ENSG00000007264	MATK
ENSG00000007306	CEACAM7	2	6.67344	0.333333	0.443159	2.92027	-1.78918	3.12935	0.00745646	0.0318516	0.666667	0.135966	2.92027	-4.51272	2.18463	0.00105533	0.0039025	0.333333	0.0368665	2.92027	-5.22946	2.50274	0.000905399	0.00776566	0	0	2.92027	-6.12245	3.49292	0.000996965	0.00487716	CEACAM7	ENSG00000007306	CEACAM7
ENSG00000007312	CD79B	1	3.14367	0	0	1.3034	-0.169465	0.956334	0.214426		0.333333	0.0979614	1.3034	-0.194406	1.04199	0.146295	0.218926	0.333333	0.332684	1.3034	-0.169218	0.965878	0.214594	0.321692	0	0	1.3034	-0.203738	1.04792	0.188314	0.277055	CD79B	ENSG00000007312	CD79B
ENSG00000007314	SCN4A	2.66667	9.18049	2	2.44532	4.94483	-0.646968	1.06746	0.133697	0.224085	0.333333	0.0380048	4.94483	-6.35529	2.19179	0.000122679	0.000726156	3.33333	1.41045	4.94483	-0.989176	1.43942	0.0438041	0.108686	0	0	4.94483	-6.83278	3.45316	0.00038098	0.00244064	SCN4A	ENSG00000007314	SCN4A
ENSG00000007341	ST7L	6.66667	22.2588	35	14.7416	31.3637	-0.615912	0.487325	0.136232	0.22737	135	17.3566	31.3637	-0.303071	0.455917	0.45114	0.528234	87.6667	14.8797	31.3637	-0.53358	0.47337	0.188796	0.295158	39	12.7005	31.3637	-0.812655	0.499486	0.0606101	0.113815	ST7L	ENSG00000007341	ST7L
ENSG00000007350	TKTL1	0.333333	1.157	0	0	0.513692	-0.110402	0.942387	0.450891		0.666667	0.195923	0.513692	-0.0898745	1.01143	0.539949	0.611899	0.333333	0.0368665	0.513692	-0.103499	0.949734	0.456123		0	0	0.513692	-0.133438	1.02957	0.414512		TKTL1	ENSG00000007350	TKTL1
ENSG00000007372	PAX6	11.3333	37.1475	5	4.89061	19.5133	-2.59877	1.26366	0.00205936	0.013365	2.66667	0.469426	19.5133	-6.10825	1.21555	1.92646e-08	1.03825e-06	9	5.65651	19.5133	-2.4465	1.2748	0.00251731	0.0155626	3.66667	2.26976	19.5133	-3.75023	1.24017	0.000107726	0.000999349	PAX6	ENSG00000007372	PAX6
ENSG00000007376	RPUSD1	2.33333	7.83044	27.3333	11.4026	20.2044	0.302967	0.536017	0.501443	0.601824	83	11.6069	20.2044	0.396713	0.538727	0.397813	0.475927	67.6667	9.58769	20.2044	0.295068	0.52925	0.512704	0.610776	34.3333	13.7677	20.2044	0.435242	0.551514	0.362789	0.454546	RPUSD1	ENSG00000007376	RPUSD1
ENSG00000007384	RHBDF1	3.33333	11.0329	34	13.3015	25.8474	0.153232	0.46975	0.713159	0.781431	104	14.8829	25.8474	0.286936	0.467866	0.499292	0.574207	74.6667	13.0291	25.8474	0.109621	0.464382	0.793434	0.845215	44	17.3035	25.8474	0.320426	0.478671	0.459211	0.547803	RHBDF1	ENSG00000007384	RHBDF1
ENSG00000007392	LUC7L	6.33333	19.9435	57.3333	25.6141	51.3369	0.0734599	0.399487	0.842974	0.885485	203.667	30.3387	51.3369	0.401245	0.397036	0.277707	0.356264	180.667	30.5261	51.3369	0.39493	0.39787	0.279391	0.388559	85.3333	32.5327	51.3369	0.36431	0.403891	0.331142	0.422038	LUC7L	ENSG00000007392	LUC7L
ENSG00000007402	CACNA2D2	1.66667	5.18911	2	1.54308	3.3274	-0.68962	1.07622	0.129702	0.219543	0.333333	0.0979614	3.3274	-5.24605	2.16679	0.000318112	0.00151414	2.66667	1.33074	3.3274	-0.859494	1.23893	0.0684325	0.14715	1	0.357681	3.3274	-2.1359	2.23609	0.0172046	0.0421424	CACNA2D2	ENSG00000007402	CACNA2D2
ENSG00000007516	BAIAP3	3.66667	13.2306	4.66667	2.64296	9.16796	-2.27698	0.816096	0.000460487	0.00480473	23	3.22958	9.16796	-1.68346	0.69374	0.00259714	0.00802323	15	3.29043	9.16796	-1.88382	0.74216	0.00121487	0.00953806	5.66667	1.58609	9.16796	-2.59884	0.79002	0.000112898	0.00103	BAIAP3	ENSG00000007516	BAIAP3
ENSG00000007520	TSR3	10.6667	36.915	104	41.875	79.0017	0.101817	0.314225	0.733367	0.797456	317	44.8456	79.0017	0.249231	0.3085	0.398975	0.477136	241.333	44.4145	79.0017	0.155853	0.310706	0.597853	0.684677	123	44.6888	79.0017	0.114944	0.315558	0.706658	0.770559	TSR3	ENSG00000007520	TSR3
ENSG00000007541	PIGQ	7	24.8714	22.6667	7.79791	27.4669	-1.35294	0.606049	0.00689601	0.030301	79.3333	12.0023	27.4669	-0.88283	0.547647	0.0553035	0.0995981	73	16.3122	27.4669	-0.607776	0.534963	0.163768	0.267844	30.6667	12.3877	27.4669	-0.971949	0.570241	0.040836	0.0834748	PIGQ	ENSG00000007541	PIGQ
ENSG00000007545	CRAMP1	2.66667	9.41194	18.3333	9.2465	19.0652	-0.175565	0.529689	0.680547	0.755772	75	11.3384	19.0652	0.184165	0.513536	0.681493	0.737014	61.6667	9.96039	19.0652	0.0916493	0.508025	0.834364	0.878687	30.3333	11.1421	19.0652	0.0675591	0.524977	0.883732	0.912928	CRAMP1	ENSG00000007545	CRAMP1
ENSG00000007866	TEAD3	17	54.0636	121.333	63.7177	101.421	-0.0401711	0.32013	0.890741	0.919745	309.333	46.1952	101.421	-0.323308	0.318393	0.282367	0.360884	290.667	60.8925	101.421	-0.0795203	0.318481	0.78786	0.840843	137.667	51.0536	101.421	-0.307231	0.32456	0.316295	0.407612	TEAD3	ENSG00000007866	TEAD3
ENSG00000007908	SELE	1.66667	4.99607	0.666667	0.459053	2.56147	-0.47346	1.05821	0.120545	0.208873	0.333333	0.0979614	2.56147	-0.90695	1.70568	0.00618912	0.0163669	1	0.63448	2.56147	-0.491263	1.08233	0.0646276	0.141744	0	0	2.56147	-0.878209	1.64907	0.0121101	0.0321565	SELE	ENSG00000007908	SELE
ENSG00000007923	DNAJC11	10.3333	33.1936	33	17.0765	36.5036	-1.21875	0.361428	0.00023697	0.00301393	99.6667	14.0741	36.5036	-1.24962	0.334468	6.78019e-05	0.000462381	91	16.4371	36.5036	-1.08868	0.34044	0.000552124	0.00545756	45.3333	16.6617	36.5036	-1.15412	0.351064	0.000414868	0.0025962	DNAJC11	ENSG00000007923	DNAJC11
ENSG00000007933	FMO3	3.33333	12.401	1	1.32948	6.05149	-0.25013	0.966303	0.215618	0.316525	0.333333	0.0979614	6.05149	-0.379335	1.12615	0.0121544	0.0285302	1.33333	2.19516	6.05149	-0.219211	0.956944	0.320637	0.430012	0	0	6.05149	-0.381779	1.1286	0.019822	0.0470002	FMO3	ENSG00000007933	FMO3
ENSG00000007944	MYLIP	16.6667	52.9234	96.6667	49.5924	89.9924	-0.330182	0.314638	0.26203	0.365621	286	38.8034	89.9924	-0.481119	0.308545	0.100761	0.162937	245	50.2203	89.9924	-0.294545	0.310241	0.310929	0.420315	144	51.422	89.9924	-0.251478	0.311863	0.395623	0.487401	MYLIP	ENSG00000007944	MYLIP
ENSG00000007952	NOX1	1	2.81634	0	0	1.40121	-0.141904	0.950156	0.256374		0.333333	0.0343844	1.40121	-0.168797	1.03856	0.183523	0.259525	0.333333	0.548789	1.40121	-0.100586	0.942252	0.358815	0.467744	0	0	1.40121	-0.170255	1.03947	0.228827	0.32243	NOX1	ENSG00000007952	NOX1
ENSG00000007968	E2F2	1.33333	4.49372	3.66667	2.80132	3.54971	-0.424426	0.836489	0.346286	0.451228	3	0.451095	3.54971	-2.34384	1.49014	0.00722507	0.018598	2.66667	1.34269	3.54971	-1.32634	1.43246	0.0290688	0.0829877	2	0.715362	3.54971	-1.49419	1.42156	0.0372145	0.0775498	E2F2	ENSG00000007968	E2F2
ENSG00000008018	PSMB1	46	146.498	1118	418.435	723.131	1.19392	0.433992	0.00220923	0.0140157	3677.67	481.03	723.131	1.50505	0.436657	0.000173393	0.000953561	2769.67	403.135	723.131	1.18532	0.43328	0.00240266	0.0150744	1303.33	463.387	723.131	1.28112	0.433886	0.0012238	0.00564467	PSMB1	ENSG00000008018	PSMB1
ENSG00000008056	SYN1	2	6.86649	2.66667	1.41654	4.95617	-1.92037	1.00935	0.00531936	0.0253329	8.66667	1.24084	4.95617	-2.05498	0.874358	0.00174136	0.00584681	7.66667	1.43758	4.95617	-1.87495	0.910353	0.00365752	0.0200666	4.33333	1.77788	4.95617	-1.66768	0.924045	0.0102051	0.028179	SYN1	ENSG00000008056	SYN1
ENSG00000008083	JARID2	20	63.7842	137.667	66.661	108.166	-0.17823	0.251274	0.458197	0.561093	374	53.5018	108.166	-0.344734	0.244868	0.144532	0.216718	288	57.7361	108.166	-0.378674	0.249913	0.113356	0.207969	145	48.0867	108.166	-0.576762	0.255553	0.0192021	0.0458403	JARID2	ENSG00000008083	JARID2
ENSG00000008086	CDKL5	24	75.2894	14.3333	14.648	43.8135	-1.69821	1.39313	0.0182646	0.0579508	14.3333	2.55821	43.8135	-4.47432	1.28746	2.13045e-05	0.000192816	21	18.5553	43.8135	-1.28916	1.25009	0.0406832	0.10349	5	3.2921	43.8135	-4.1682	1.34868	7.74218e-05	0.000792842	CDKL5	ENSG00000008086	CDKL5
ENSG00000008118	CAMK1G	1.33333	5.0141	0.333333	0.443159	2.12854	-0.476003	1.06998	0.0664687	0.136844	0.333333	0.0380048	2.12854	-0.883002	1.68001	0.00870371	0.0215962	0.333333	0.0368665	2.12854	-0.646084	1.27924	0.0188842	0.0623139	0.333333	0.0575899	2.12854	-0.74593	1.41656	0.0355475	0.0747899	CAMK1G	ENSG00000008118	CAMK1G
ENSG00000008128	CDK11A	4.33333	13.6316	25	10.1722	26.1201	-0.483886	0.472262	0.228813	0.330706	113	15.9583	26.1201	0.0835137	0.434377	0.836686	0.871138	90	14.1068	26.1201	-0.00891497	0.434044	0.977804	0.984574	41.3333	14.7259	26.1201	-0.116974	0.449748	0.767875	0.821361	CDK11A	ENSG00000008128	CDK11A
ENSG00000008130	NADK	7.66667	24.8995	44	18.0198	43.1411	-0.510883	0.388474	0.143936	0.236674	186.667	25.5503	43.1411	-0.0205949	0.36233	0.942803	0.956236	143.667	22.3796	43.1411	-0.161436	0.36575	0.630091	0.714176	62.6667	23.14	43.1411	-0.296736	0.378838	0.384974	0.476514	NADK	ENSG00000008130	NADK
ENSG00000008196	TFAP2B	14	45.4215	2.33333	2.30289	21.736	-3.23424	2.18996	0.00298021	0.0171478	1	0.230307	21.736	-7.20206	1.85227	2.34784e-06	3.80475e-05	5	6.20806	21.736	-1.22143	1.73909	0.0298092	0.0843192	2	1.32242	21.736	-4.23957	1.95357	0.000773025	0.00404839	TFAP2B	ENSG00000008196	TFAP2B
ENSG00000008197	TFAP2D	6.66667	21.1593	4.33333	4.90654	12.2308	-0.605017	1.07721	0.139217	0.230744	2	0.527812	12.2308	-4.2891	2.26131	0.0011389	0.00414697	4	4.55572	12.2308	-0.664035	1.13709	0.109277	0.202983	1.66667	0.657772	12.2308	-3.49214	2.61347	0.00423303	0.0143467	TFAP2D	ENSG00000008197	TFAP2D
ENSG00000008226	DLEC1	3.66667	13.0663	1	0.957518	6.23883	-1.43857	2.4848	0.0159147	0.0529564	2.66667	0.416711	6.23883	-3.45153	2.25405	0.00326231	0.0096863	1.66667	2.25644	6.23883	-0.826873	1.29088	0.057919	0.131437	0.333333	0.242501	6.23883	-4.39571	2.58166	0.00126402	0.00577873	DLEC1	ENSG00000008226	DLEC1
ENSG00000008256	CYTH3	9.33333	28.8542	28.3333	15.3282	30.8898	-1.09324	0.458085	0.0064147	0.0289129	73	9.83256	30.8898	-1.52058	0.440695	0.000161768	0.000904393	67.6667	15.2547	30.8898	-1.14285	0.448794	0.00383737	0.0207265	34.3333	12.7385	30.8898	-1.31162	0.457623	0.00146422	0.00643448	CYTH3	ENSG00000008256	CYTH3
ENSG00000008277	ADAM22	4	12.8265	5.33333	3.31565	8.80534	-2.17658	0.729204	0.000270259	0.00327231	13	1.96025	8.80534	-2.62926	0.647647	4.03821e-06	5.63712e-05	14.6667	2.74762	8.80534	-2.14886	0.66393	0.000122963	0.00186314	6	1.88092	8.80534	-2.58097	0.713681	3.47133e-05	0.000454228	ADAM22	ENSG00000008277	ADAM22
ENSG00000008282	SYPL1	14	42.996	429.333	225.598	290.657	2.0509	0.341452	4.91452e-10	7.42069e-08	1062.67	154.296	290.657	1.59979	0.33702	7.2619e-07	1.61344e-05	850.333	173.679	290.657	1.65159	0.34046	3.75263e-07	2.25848e-05	529.333	200.054	290.657	1.84536	0.339993	1.73787e-08	1.42615e-06	SYPL1	ENSG00000008282	SYPL1
ENSG00000008283	CYB561	17	56.4548	155.667	56.6373	120.92	-0.0942986	0.38835	0.787431	0.843084	514.667	71.3197	120.92	0.234001	0.390179	0.516806	0.59039	400	58.4809	120.92	-0.0116622	0.386024	0.974513	0.982381	206	76.2588	120.92	0.173772	0.392887	0.631542	0.705007	CYB561	ENSG00000008283	CYB561
ENSG00000008294	SPAG9	30.3333	98.8953	150	67.0084	135.777	-0.710903	0.212185	0.000552304	0.00537498	431.333	60.8877	135.777	-0.746046	0.202192	0.000156143	0.000878885	389	75.4405	135.777	-0.575827	0.205455	0.00386605	0.0208307	169	59.4829	135.777	-0.905409	0.212082	1.20606e-05	0.000217644	SPAG9	ENSG00000008294	SPAG9
ENSG00000008300	CELSR3	6	20.2602	6.33333	3.8459	13.8412	-2.5445	0.685378	1.49682e-05	0.000381432	21.3333	3.11037	13.8412	-2.56473	0.599625	1.80387e-06	3.16231e-05	19.3333	5.39515	13.8412	-2.18207	0.632295	4.37672e-05	0.000883461	9	3.56102	13.8412	-2.49932	0.654962	1.37925e-05	0.000236625	CELSR3	ENSG00000008300	CELSR3
ENSG00000008311	AASS	9	28.931	27.6667	17.5282	32.8965	-0.915243	0.499424	0.0301154	0.0806096	68.3333	9.57087	32.8965	-1.50469	0.496042	0.000672172	0.0027314	66.3333	17.0234	32.8965	-0.957153	0.495124	0.0224826	0.0696248	42.3333	15.8651	32.8965	-0.943379	0.490539	0.0282408	0.0622555	AASS	ENSG00000008311	AASS
ENSG00000008323	PLEKHG6	1	3.52977	0.666667	0.886319	1.81184	-0.353764	0.965699	0.238195	0.340676	0.666667	0.0723892	1.81184	-0.908726	1.64031	0.0227102	0.047982	1	0.116579	1.81184	-0.607998	1.19394	0.061995	0.137755	0	0	1.81184	-0.869653	1.58733	0.0221091	0.0512292	PLEKHG6	ENSG00000008323	PLEKHG6
ENSG00000008324	SS18L2	3.33333	9.99213	139.667	64.1071	79.7206	2.18698	0.634873	0.000116152	0.00183479	353.667	46.6887	79.7206	1.80718	0.623017	0.00103928	0.00385676	271	45.0247	79.7206	1.65514	0.626782	0.00225303	0.0144108	133	46.4547	79.7206	1.63398	0.624476	0.00275603	0.0103614	SS18L2	ENSG00000008324	SS18L2
ENSG00000008382	MPND	2.33333	8.35082	20.3333	7.52489	13.9668	-0.0912168	0.584125	0.837343	0.881204	60	8.34269	13.9668	0.029335	0.585396	0.955697	0.966338	43.3333	6.09751	13.9668	-0.166375	0.585947	0.710275	0.779274	19.6667	6.93552	13.9668	-0.236984	0.612944	0.622817	0.69729	MPND	ENSG00000008382	MPND
ENSG00000008394	MGST1	24.6667	80.6618	453.333	204.476	347.713	1.08038	0.313654	0.000265191	0.00322652	1717.67	225.873	347.713	1.36751	0.312428	4.62926e-06	6.24173e-05	1338	206.427	347.713	1.16394	0.312676	8.42818e-05	0.00140944	579	213.648	347.713	1.11773	0.312981	0.000180658	0.00144526	MGST1	ENSG00000008394	MGST1
ENSG00000008405	CRY1	2.33333	7.96472	27.6667	15.0752	23.0709	0.499441	0.544051	0.274552	0.378995	94	13.9366	23.0709	0.587267	0.543015	0.217336	0.296471	68	11.1663	23.0709	0.355066	0.527958	0.431598	0.536621	40.6667	14.677	23.0709	0.551528	0.550741	0.249787	0.343804	CRY1	ENSG00000008405	CRY1
ENSG00000008438	PGLYRP1	0	0	0.333333	0.0711996	0.0730113	0.0304503	0.928835	0.698673		0.666667	0.0723892	0.0730113	0.0345765	1.01081	0.556215		0.333333	0.0428457	0.0730113	0.0168923	0.940605	0.585313		0	0	0.0730113	-0.0311063	1.01749	0.536606		PGLYRP1	ENSG00000008438	PGLYRP1
ENSG00000008441	NFIX	10.3333	32.9043	60.6667	26.5245	53.9207	-0.457394	0.305117	0.108684	0.193392	155.333	22.3223	53.9207	-0.628782	0.295323	0.0235338	0.049401	157.333	29.9368	53.9207	-0.341613	0.292747	0.221858	0.329519	94	33.1064	53.9207	-0.202613	0.296143	0.479742	0.567258	NFIX	ENSG00000008441	NFIX
ENSG00000008513	ST3GAL1	20	65.8417	84	45.6755	86.3918	-0.717955	0.334961	0.0203041	0.0623511	284.333	40.5093	86.3918	-0.697504	0.322599	0.0218988	0.0465804	212.667	45.7338	86.3918	-0.690361	0.33005	0.0239333	0.0727139	104.333	34.8337	86.3918	-1.02248	0.337773	0.00132224	0.00596821	ST3GAL1	ENSG00000008513	ST3GAL1
ENSG00000008516	MMP25	2.66667	8.85316	1.66667	0.830978	4.80872	-2.81621	1.21633	0.00127137	0.00962557	2	0.340701	4.80872	-4.48138	1.11161	2.79883e-06	4.35957e-05	4.66667	1.57585	4.80872	-2.60911	1.12081	0.000904631	0.00776566	1.33333	0.467599	4.80872	-3.77431	1.24057	0.000188535	0.00149053	MMP25	ENSG00000008516	MMP25
ENSG00000008517	IL32	17.3333	57.0339	231.667	90.3103	150.698	0.48479	0.308105	0.0981217	0.179756	626.333	86.6416	150.698	0.489764	0.304857	0.0924878	0.15181	461.333	76.2862	150.698	0.279531	0.304183	0.334268	0.443786	263	91.9565	150.698	0.430888	0.308155	0.142059	0.222197	IL32	ENSG00000008517	IL32
ENSG00000008710	PKD1	14.6667	48.3807	46.3333	26.8856	54.3271	-1.00097	0.466783	0.0135069	0.0474137	120.667	19.5484	54.3271	-1.29867	0.45866	0.00163899	0.00556749	98	24.308	54.3271	-1.13868	0.469654	0.00540389	0.0261637	70.3333	27.9124	54.3271	-0.901435	0.45482	0.0261362	0.0585844	PKD1	ENSG00000008710	PKD1
ENSG00000008735	MAPK8IP2	4	14.8025	4	2.81721	8.0597	-2.2597	0.936496	0.00115423	0.00902825	4	0.656969	8.0597	-4.25528	0.890169	7.84474e-08	3.02608e-06	7.66667	1.94352	8.0597	-2.87624	0.897032	6.71496e-05	0.00121824	3	1.31028	8.0597	-3.27876	0.961183	4.04946e-05	0.000505897	MAPK8IP2	ENSG00000008735	MAPK8IP2
ENSG00000008838	MED24	11.6667	38.8249	94.6667	43.0116	83.7162	-0.0282621	0.291368	0.916494	0.938709	320.667	48.0096	83.7162	0.203531	0.282653	0.453135	0.53011	222.333	42.4204	83.7162	-0.0452471	0.28632	0.872585	0.905993	144	55.047	83.7162	0.266167	0.289451	0.342049	0.433411	MED24	ENSG00000008838	MED24
ENSG00000008853	RHOBTB2	4.66667	15.7952	8.33333	3.15722	14.1565	-2.02031	0.653062	0.000281307	0.00336341	36	4.90091	14.1565	-1.45985	0.569969	0.00261842	0.00807574	36	6.79232	14.1565	-1.10443	0.571206	0.017884	0.0600069	15	6.84098	14.1565	-1.24414	0.594184	0.0111595	0.0301893	RHOBTB2	ENSG00000008853	RHOBTB2
ENSG00000008869	HEATR5B	5.33333	17.6476	13.6667	7.9607	19.6613	-1.34845	0.544959	0.00313066	0.0177078	56.6667	8.16785	19.6613	-1.0222	0.483088	0.0151359	0.0342048	49	9.48117	19.6613	-0.916364	0.491115	0.0279711	0.0810934	22.6667	9.56458	19.6613	-0.991884	0.505976	0.0227891	0.0525429	HEATR5B	ENSG00000008869	HEATR5B
ENSG00000008952	SEC62	36.6667	117.135	386	167.579	316.726	0.294047	0.225789	0.176462	0.274563	1276	197.009	316.726	0.592436	0.223808	0.00668276	0.0174497	981.333	172.16	316.726	0.367152	0.22459	0.0924442	0.180802	522.333	204.277	316.726	0.521071	0.226325	0.0178165	0.0432699	SEC62	ENSG00000008952	SEC62
ENSG00000008988	RPS20	182.333	560.149	2058.67	764.506	1606.88	0.210022	0.443313	0.5952	0.681996	8584.67	1097.49	1606.88	0.742073	0.472968	0.0756792	0.129072	6304	887.825	1606.88	0.414278	0.453147	0.296299	0.405258	2548.33	874.202	1606.88	0.31421	0.45342	0.442117	0.531784	RPS20	ENSG00000008988	RPS20
ENSG00000009307	CSDE1	82	253.09	2632.33	1184.45	1686.1	1.96079	0.21211	6.23345e-21	7.56785e-18	6912.67	1022.73	1686.1	1.83045	0.211021	1.14104e-18	9.358e-16	5495.67	945.594	1686.1	1.65667	0.21174	1.44469e-15	9.85893e-13	3210.67	1188.33	1686.1	1.92184	0.211764	3.11818e-20	2.69292e-17	CSDE1	ENSG00000009307	CSDE1
ENSG00000009335	UBE3C	6.33333	20.1653	170	100.034	137.739	1.88422	0.466623	1.35074e-05	0.000353402	535	80.6671	137.739	1.73155	0.459052	5.14021e-05	0.000376543	477.333	90.4625	137.739	1.81326	0.464002	2.5073e-05	0.000583819	216.333	89.6875	137.739	1.76551	0.463452	4.43183e-05	0.000539434	UBE3C	ENSG00000009335	UBE3C
ENSG00000009413	REV3L	6.66667	23.0478	25.6667	12.0594	28.5848	-0.95729	0.465779	0.0172483	0.0559198	70.3333	10.2351	28.5848	-1.06958	0.443068	0.00661242	0.0172876	63.3333	15.2397	28.5848	-0.789293	0.444848	0.0400708	0.102461	42	16.8367	28.5848	-0.550009	0.434366	0.15461	0.237789	REV3L	ENSG00000009413	REV3L
ENSG00000009694	TENM1	5	17.8586	2	2.23169	8.92923	-1.1121	1.63115	0.0351635	0.0894533	1.33333	0.204735	8.92923	-5.47869	1.91352	0.000136459	0.000790303	3	2.90935	8.92923	-0.975874	1.42661	0.0457085	0.112234	0.666667	0.485003	8.92923	-4.11749	2.23749	0.00167297	0.00710562	TENM1	ENSG00000009694	TENM1
ENSG00000009709	PAX7	5.66667	18.6703	1.33333	1.77264	8.89309	-0.503654	1.09938	0.0763575	0.15079	0	0	8.89309	-9.26007	4.06791	0.000113324	0.00068346	2	2.27487	8.89309	-0.476498	1.0756	0.103907	0.196214	0	0	8.89309	-7.02851	4.58634	0.00119433	0.00554256	PAX7	ENSG00000009709	PAX7
ENSG00000009724	MASP2	1	3.33672	0.666667	0.886319	2.07837	-0.757023	1.16877	0.0778762	0.152765	1.33333	0.268312	2.07837	-2.18184	2.13619	0.0128369	0.0298647	2	0.751059	2.07837	-0.892948	1.29009	0.0571299	0.130189	0.666667	0.300091	2.07837	-1.48053	1.90965	0.0298664	0.0650091	MASP2	ENSG00000009724	MASP2
ENSG00000009765	IYD	6	19.5	4.33333	4.96185	11.3181	-0.825625	1.1667	0.0943473	0.175011	1.66667	0.302696	11.3181	-5.37767	1.72515	5.84639e-05	0.000413927	4	4.84555	11.3181	-0.932464	1.27193	0.0669706	0.145235	1	0.542593	11.3181	-4.3652	1.92833	0.000797176	0.00413192	IYD	ENSG00000009765	IYD
ENSG00000009780	FAM76A	4.33333	16.065	24.3333	13.1996	23.5057	-0.335464	0.465603	0.394199	0.500501	69.6667	9.92448	23.5057	-0.503224	0.461588	0.210271	0.288608	65.3333	13.1755	23.5057	-0.307127	0.45285	0.430754	0.536002	31.3333	11.3611	23.5057	-0.441709	0.47266	0.281005	0.374921	FAM76A	ENSG00000009780	FAM76A
ENSG00000009790	TRAF3IP3	2.33333	7.88921	1.33333	1.02872	5.07595	-0.403925	1.02135	0.148004	0.241446	0.333333	0.0380048	5.07595	-0.751706	1.49356	0.00439404	0.0123543	3	3.91526	5.07595	-0.196323	0.90954	0.51499	0.61317	0.666667	0.485003	5.07595	-0.576341	1.2249	0.0698127	0.127019	TRAF3IP3	ENSG00000009790	TRAF3IP3
ENSG00000009830	POMT2	5.66667	19.5768	19.6667	8.49837	20.2325	-1.13751	0.523676	0.0100239	0.0389284	62	8.74923	20.2325	-1.01829	0.484263	0.015526	0.0349295	51.6667	7.72841	20.2325	-1.05852	0.498514	0.0129816	0.048066	26	8.68912	20.2325	-1.10087	0.509847	0.0126894	0.0332853	POMT2	ENSG00000009830	POMT2
ENSG00000009844	VTA1	5.66667	16.3964	90.6667	40.4444	60.5802	0.860855	0.386847	0.016863	0.0551391	254	36.181	60.5802	0.799703	0.377703	0.0250526	0.0519876	194	34.5662	60.5802	0.672357	0.377922	0.0560255	0.128582	87.3333	34.8529	60.5802	0.576043	0.382034	0.107681	0.178871	VTA1	ENSG00000009844	VTA1
ENSG00000009950	MLXIPL	6	19.9966	13.6667	10.4614	20.303	-0.847101	0.766982	0.107078	0.191338	38	6.39538	20.303	-1.29167	0.81269	0.0310142	0.0619135	30	11.1907	20.303	-0.763587	0.745579	0.136455	0.235885	21.6667	7.99278	20.303	-1.05115	0.791879	0.0688132	0.125629	MLXIPL	ENSG00000009950	MLXIPL
ENSG00000009954	BAZ1B	18.6667	62.0386	212.667	88.3357	173.504	0.312957	0.286897	0.255724	0.359397	746.333	107.19	173.504	0.680691	0.286155	0.0132616	0.030671	657.667	103.583	173.504	0.621457	0.287262	0.0237118	0.0721766	301.333	104.985	173.504	0.522302	0.288432	0.0592958	0.111868	BAZ1B	ENSG00000009954	BAZ1B
ENSG00000010017	RANBP9	6	18.7865	114.667	58.7173	79.202	1.23743	0.401092	0.000920045	0.00771105	302.667	43.9936	79.202	0.975411	0.388849	0.00764248	0.0194864	260.333	49.2512	79.202	1.0273	0.394086	0.00505121	0.0249926	122	45.2451	79.202	0.884551	0.393829	0.0164481	0.0407827	RANBP9	ENSG00000010017	RANBP9
ENSG00000010030	ETV7	6.33333	20.0778	7.66667	8.22225	14.9098	-0.681913	0.955938	0.17199	0.269504	10	1.58359	14.9098	-2.86	1.45749	0.00272272	0.00834013	9.33333	8.76491	14.9098	-0.663055	0.949612	0.180463	0.286234	4.33333	2.20003	14.9098	-2.37635	1.54627	0.0076635	0.0226287	ETV7	ENSG00000010030	ETV7
ENSG00000010072	SPRTN	11.6667	35.7998	18.6667	13.7058	29.219	-1.38703	0.799245	0.0168249	0.0550476	41	6.86197	29.219	-2.22335	0.798403	0.000669823	0.00272303	35.3333	13.4428	29.219	-1.42782	0.803936	0.0139701	0.050524	18	7.17438	29.219	-2.22684	0.824597	0.000866873	0.00440504	SPRTN	ENSG00000010072	SPRTN
ENSG00000010165	METTL13	2.66667	9.04621	30.3333	12.5737	24.3473	0.280812	0.50562	0.518225	0.616437	96.6667	14.0861	24.3473	0.463868	0.508915	0.303906	0.383897	74.6667	12.4694	24.3473	0.325696	0.500973	0.453571	0.556742	40	17.4402	24.3473	0.536467	0.522651	0.243367	0.337432	METTL13	ENSG00000010165	METTL13
ENSG00000010219	DYRK4	5.33333	16.0864	45	20.3964	35.5377	0.0610702	0.450176	0.869092	0.904646	164.333	21.6101	35.5377	0.241225	0.448732	0.557013	0.626833	121.667	18.458	35.5377	0.0667544	0.445089	0.869679	0.904048	51.3333	16.8487	35.5377	-0.158691	0.461059	0.698993	0.764224	DYRK4	ENSG00000010219	DYRK4
ENSG00000010244	ZNF207	15.6667	50.0321	141.333	69.0669	114.348	0.176649	0.24513	0.457065	0.56003	376.667	54.4413	114.348	0.00292575	0.238498	0.997699	0.998387	333	65.7534	114.348	0.118568	0.240528	0.602127	0.688772	182.667	70.2724	114.348	0.197846	0.244324	0.406251	0.497956	ZNF207	ENSG00000010244	ZNF207
ENSG00000010256	UQCRC1	64.6667	208.445	266.667	106.231	234.082	-1.09669	0.242916	2.97171e-06	0.000104778	673.667	90.0427	234.082	-1.23584	0.237521	8.54035e-08	3.24791e-06	557.333	113.333	234.082	-1.05845	0.24166	5.32244e-06	0.000185898	262.333	95.7791	234.082	-1.31811	0.243783	2.53806e-08	1.90997e-06	UQCRC1	ENSG00000010256	UQCRC1
ENSG00000010270	STARD3NL	9	28.3351	118.333	53.8354	82.0617	0.629317	0.441788	0.108949	0.193765	344.667	46.8504	82.0617	0.52555	0.434372	0.183159	0.259145	268.667	43.195	82.0617	0.375583	0.428592	0.329807	0.43919	121.667	44.5282	82.0617	0.324016	0.433385	0.412347	0.50393	STARD3NL	ENSG00000010270	STARD3NL
ENSG00000010278	CD9	32	95.5906	646.667	310.414	422.304	1.22726	0.591194	0.0120457	0.0439364	1841.33	231.638	422.304	0.95897	0.56958	0.0472478	0.087608	1535	242.92	422.304	0.91098	0.568437	0.0529193	0.123532	655.333	230.704	422.304	0.798547	0.558092	0.091433	0.156866	CD9	ENSG00000010278	CD9
ENSG00000010282	HHATL	1	4.14603	0.666667	0.177999	1.44034	-0.258395	0.972347	0.230342		0	0.0851753	1.44034	-0.380358	1.12681	0.0314198	0.0625776	1	0.37254	1.44034	-0.274478	0.991605	0.18912	0.295357	0.666667	0.262594	1.44034	-0.321386	1.0768	0.193404	0.282755	HHATL	ENSG00000010282	HHATL
ENSG00000010292	NCAPD2	8	28.4179	73.3333	31.7005	60.7524	0.105519	0.396282	0.771959	0.829917	266.667	36.5758	60.7524	0.351078	0.39568	0.338155	0.418651	185	29.021	60.7524	0.0638963	0.392454	0.863778	0.900312	106	36.4153	60.7524	0.219081	0.40005	0.551334	0.63373	NCAPD2	ENSG00000010292	NCAPD2
ENSG00000010295	IFFO1	2	5.49841	3	0.95745	4.27053	-1.55436	1.24952	0.027963	0.0768384	7.33333	0.898092	4.27053	-2.03329	1.17464	0.00892136	0.022044	8.33333	0.999392	4.27053	-1.48035	1.16003	0.0298625	0.0843846	4.66667	1.8878	4.27053	-1.1404	1.05319	0.0705791	0.12813	IFFO1	ENSG00000010295	IFFO1
ENSG00000010310	GIPR	3	10.9166	8.33333	6.17612	9.23912	-0.517722	0.834308	0.279821	0.384457	10.3333	1.85418	9.23912	-1.77372	1.2553	0.0174488	0.0385045	11	4.35988	9.23912	-0.802656	0.972955	0.12358	0.220281	7	2.13395	9.23912	-1.47229	1.22195	0.0368613	0.0769472	GIPR	ENSG00000010310	GIPR
ENSG00000010318	PHF7	6.33333	19.8848	12	9.14785	17.6048	-1.17001	0.743247	0.0311951	0.0824993	37	5.07488	17.6048	-1.67954	0.733478	0.00457315	0.0127458	36	7.78029	17.6048	-1.20638	0.729662	0.0272458	0.0796937	14.3333	5.24651	17.6048	-1.76317	0.772462	0.00417878	0.0142122	PHF7	ENSG00000010318	PHF7
ENSG00000010319	SEMA3G	1.33333	4.49372	2.66667	2.95968	4.31972	-0.326912	0.848382	0.432421	0.537153	3.66667	0.583441	4.31972	-1.49359	1.58968	0.03475	0.0680745	5.66667	3.74012	4.31972	-0.244194	0.828643	0.549798	0.642933	1.66667	0.472861	4.31972	-1.46669	1.66914	0.0412612	0.0841084	SEMA3G	ENSG00000010319	SEMA3G
ENSG00000010322	NISCH	9.33333	31.3218	33	13.3493	37.0303	-1.16075	0.382157	0.000837731	0.00721689	114	16.5599	37.0303	-0.899572	0.350732	0.00557414	0.0150186	96.6667	16.5519	37.0303	-0.883547	0.358303	0.00703081	0.0313909	53.3333	20.3264	37.0303	-0.751737	0.361425	0.0238949	0.0546342	NISCH	ENSG00000010322	NISCH
ENSG00000010327	STAB1	21.6667	70.8995	20.3333	14.2603	43.9224	-2.20011	0.822284	0.000738445	0.0066025	25	4.0117	43.9224	-3.99604	0.794563	3.08817e-08	1.4881e-06	33.3333	17.2059	43.9224	-2.04502	0.826048	0.00125363	0.00974723	18	8.88738	43.9224	-2.90068	0.819466	3.17363e-05	0.000426348	STAB1	ENSG00000010327	STAB1
ENSG00000010361	FUZ	3	9.62407	4.33333	2.35813	7.93345	-2.08342	0.773985	0.000738195	0.0066025	18	2.74843	7.93345	-1.68248	0.658261	0.00172121	0.00579047	16	2.94292	7.93345	-1.5702	0.678219	0.00331765	0.0188428	8.66667	3.31852	7.93345	-1.48197	0.693499	0.00710634	0.0213191	FUZ	ENSG00000010361	FUZ
ENSG00000010379	SLC6A13	1	2.48902	0.333333	0.0711996	1.85308	-0.316766	0.9992	0.167471	0.264103	0	0	1.85308	-0.453597	1.17343	0.0250468	0.0519871	1.66667	1.73206	1.85308	-0.106654	0.90997	0.656429	0.735199	0.666667	0.300091	1.85308	-0.320065	1.0589	0.239721	0.333941	SLC6A13	ENSG00000010379	SLC6A13
ENSG00000010404	IDS	12.3333	35.5797	228	130.32	170.791	1.38508	0.392482	0.000139582	0.0020793	610	91.2324	170.791	1.01418	0.382112	0.00449238	0.0125708	490.333	100.259	170.791	1.03491	0.386687	0.0037351	0.0203538	284	109.144	170.791	1.14058	0.387552	0.00163344	0.00697692	IDS	ENSG00000010404	IDS
ENSG00000010438	PRSS3	3.66667	12.1899	18.6667	7.37494	13.9368	-0.566929	0.564555	0.208114	0.308985	39	4.98705	13.9368	-1.04223	0.592801	0.0318091	0.063206	39.3333	6.1486	13.9368	-0.733045	0.574553	0.110401	0.204351	17.3333	5.47525	13.9368	-1.0048	0.614697	0.0442519	0.0888172	PRSS3	ENSG00000010438	PRSS3
ENSG00000010539	ZNF200	13.6667	42.7034	20.3333	13.8959	32.3308	-1.57039	0.775811	0.00747466	0.0318813	39.6667	5.96026	32.3308	-2.65197	0.762024	5.24118e-05	0.000381193	35.3333	16.4511	32.3308	-1.4146	0.767229	0.0123469	0.0465316	17	6.80777	32.3308	-2.56333	0.793058	0.000127607	0.00111909	ZNF200	ENSG00000010539	ZNF200
ENSG00000010610	CD4	5.33333	18.8814	4	2.23162	10.8847	-2.60263	1.14832	0.00150878	0.0108325	7	1.39043	10.8847	-3.46118	1.0536	5.30371e-05	0.000384442	9.33333	4.19349	10.8847	-1.99667	1.1304	0.00511866	0.0252559	3.66667	1.89994	10.8847	-2.99389	1.13925	0.000501408	0.00296786	CD4	ENSG00000010610	CD4
ENSG00000010626	LRRC23	3	9.74096	13	4.32444	12.2982	-0.797711	0.646155	0.106238	0.190217	40.6667	6.37635	12.2982	-0.541815	0.586493	0.253249	0.335678	31.3333	5.28593	12.2982	-0.683121	0.613462	0.149438	0.251568	15.3333	7.18396	12.2982	-0.56487	0.610161	0.242728	0.336861	LRRC23	ENSG00000010626	LRRC23
ENSG00000010671	BTK	3.33333	11.5239	2.33333	1.90532	6.58291	-1.64318	1.64695	0.0213239	0.0645374	2.33333	0.511161	6.58291	-3.96692	1.53894	0.000358598	0.00166402	4	2.44083	6.58291	-1.34351	1.48008	0.028658	0.0822465	1.33333	1.02233	6.58291	-2.6888	1.72501	0.00520432	0.0168309	BTK	ENSG00000010671	BTK
ENSG00000010704	HFE	9	31.0712	50.3333	31.0933	50.8925	-0.206366	0.494671	0.616678	0.70139	132.333	22.1706	50.8925	-0.461347	0.509105	0.29097	0.370174	116.667	30.2447	50.8925	-0.213539	0.495256	0.605362	0.691537	66	26.4747	50.8925	-0.33228	0.507583	0.445821	0.535351	HFE	ENSG00000010704	HFE
ENSG00000010803	SCMH1	1.66667	5.51644	28.3333	13.207	21.3429	0.749156	0.609094	0.138867	0.230343	95.3333	13.4762	21.3429	0.948346	0.615622	0.0764756	0.130136	78.3333	12.3271	21.3429	0.859428	0.610633	0.0965188	0.186179	34.6667	12.9566	21.3429	0.746326	0.611241	0.15349	0.236428	SCMH1	ENSG00000010803	SCMH1
ENSG00000010810	FYN	10.3333	33.6765	32	16.9856	37.3003	-1.18829	0.418308	0.00147191	0.0106391	91.3333	12.3019	37.3003	-1.3881	0.394621	0.000136956	0.000792142	85.3333	19.9568	37.3003	-0.997834	0.400314	0.00524519	0.025659	42	16.5201	37.3003	-1.17284	0.409359	0.00164777	0.00702491	FYN	ENSG00000010810	FYN
ENSG00000010818	HIVEP2	4	13.3469	52	21.4916	43.5936	0.476644	0.437239	0.226322	0.328225	163.333	22.7423	43.5936	0.621563	0.434751	0.120791	0.188359	141	29.7558	43.5936	0.757736	0.442443	0.0586845	0.132541	82.6667	31.3532	43.5936	0.88439	0.450067	0.0325464	0.0695735	HIVEP2	ENSG00000010818	HIVEP2
ENSG00000010932	FMO1	16.6667	52.1932	10	12.8675	28.7396	-0.451137	1.00517	0.20033	0.300971	1.66667	0.42623	28.7396	-5.88356	2.48401	0.00025289	0.00127924	5.66667	8.45472	28.7396	-0.5687	1.11679	0.110141	0.204031	2.33333	1.38001	28.7396	-1.38598	3.45163	0.00527632	0.0169886	FMO1	ENSG00000010932	FMO1
ENSG00000011007	ELOA	4	12.1719	62.6667	27.5297	45.0442	0.753587	0.464676	0.0695284	0.141073	213.333	30.7947	45.0442	1.00517	0.464621	0.0183625	0.0401265	169.667	24.915	45.0442	0.793313	0.459967	0.0562595	0.128957	72.3333	24.7673	45.0442	0.610839	0.45957	0.143902	0.224539	ELOA	ENSG00000011007	ELOA
ENSG00000011009	LYPLA2	12.3333	39.4758	179.667	73.7596	129.378	0.644615	0.304716	0.0259182	0.0728311	494.333	74.3106	129.378	0.722264	0.300284	0.0120479	0.028326	375	65.0599	129.378	0.511285	0.30068	0.0738923	0.155138	244	97.7381	129.378	0.966618	0.306952	0.000996713	0.00487716	LYPLA2	ENSG00000011009	LYPLA2
ENSG00000011021	CLCN6	2.33333	8.8712	18.3333	9.15559	20.6088	-0.0155014	0.528912	0.96903	0.977483	72.3333	10.8308	20.6088	0.283285	0.52347	0.534778	0.607462	72.3333	13.3064	20.6088	0.455374	0.526177	0.31285	0.422512	34.6667	14.1428	20.6088	0.444911	0.538926	0.33925	0.430555	CLCN6	ENSG00000011021	CLCN6
ENSG00000011028	MRC2	14.6667	50.3962	116	46.2427	103.735	-0.205378	0.345511	0.520757	0.61854	439	67.4079	103.735	0.320391	0.341126	0.318356	0.398881	304.333	46.7892	103.735	-0.103523	0.340402	0.743779	0.80626	188.667	68.3323	103.735	0.235369	0.344611	0.469385	0.55748	MRC2	ENSG00000011028	MRC2
ENSG00000011052	NME1-NME2	64.3333	203.566	1059	352.718	696.522	0.48477	0.512046	0.258707	0.362271	3722.33	464.035	696.522	0.936391	0.549221	0.0469545	0.0871325	2934.67	401.994	696.522	0.686615	0.530721	0.126115	0.223476	1146.67	390.847	696.522	0.549676	0.521851	0.219912	0.312492	NME1-NME2	ENSG00000011052	NME1-NME2
ENSG00000011083	SLC6A7	2.33333	7.83044	0.666667	0.142399	3.98218	-4.04195	1.62383	0.000756754	0.00670623	1.66667	0.182783	3.98218	-4.52583	1.33664	4.73317e-05	0.000351088	2.33333	1.29985	3.98218	-2.69478	1.52225	0.00182922	0.012483	2	0.76769	3.98218	-2.59928	1.42601	0.00473879	0.0156487	SLC6A7	ENSG00000011083	SLC6A7
ENSG00000011105	TSPAN9	7.33333	23.4145	94.6667	40.1981	66.4283	0.512609	0.366182	0.132503	0.222747	265	40.905	66.4283	0.587852	0.361392	0.0844331	0.141068	194.667	32.4308	66.4283	0.309426	0.358707	0.356135	0.465241	107.667	43.396	66.4283	0.539484	0.367828	0.118785	0.193106	TSPAN9	ENSG00000011105	TSPAN9
ENSG00000011114	BTBD7	17.6667	56.1222	60.6667	35.0243	67.6171	-0.842219	0.447337	0.0313155	0.0826892	160.667	25.4666	67.6171	-1.14467	0.444956	0.00441839	0.0124079	129.667	34.0899	67.6171	-0.910753	0.449396	0.0204071	0.0655914	84.6667	32.5291	67.6171	-0.896293	0.444934	0.024862	0.0563832	BTBD7	ENSG00000011114	BTBD7
ENSG00000011132	APBA3	5.66667	18.4485	34.3333	14.1246	29.342	-0.43056	0.415465	0.242209	0.344792	99.6667	14.8354	29.342	-0.374668	0.399469	0.300048	0.379904	74.3333	12.5043	29.342	-0.542393	0.411822	0.136874	0.236384	46.3333	18.2448	29.342	-0.239786	0.406776	0.508418	0.593312	APBA3	ENSG00000011132	APBA3
ENSG00000011143	MKS1	16.3333	52.1632	45	28.1523	53.7443	-0.996973	0.542345	0.028066	0.0769663	99.3333	15.8777	53.7443	-1.64679	0.551139	0.000674525	0.00273861	95.3333	28.4242	53.7443	-1.00622	0.542424	0.0256909	0.0765464	54.6667	21.3975	53.7443	-1.30383	0.552279	0.00621844	0.0192434	MKS1	ENSG00000011143	MKS1
ENSG00000011198	ABHD5	10.6667	36.4114	68.6667	37.4694	62.5344	-0.143275	0.406944	0.691043	0.763896	186.333	28.7226	62.5344	-0.344264	0.408328	0.353568	0.431505	153.667	35.8478	62.5344	-0.205171	0.407572	0.570896	0.661096	87.3333	33.8237	62.5344	-0.237468	0.412419	0.525028	0.608973	ABHD5	ENSG00000011198	ABHD5
ENSG00000011201	ANOS1	4	11.7858	18.3333	11.1264	19.2551	-0.381885	0.544517	0.383094	0.489214	50.6667	7.37834	19.2551	-0.691788	0.560936	0.138694	0.21014	46	11.691	19.2551	-0.377578	0.53812	0.386385	0.494549	25	10.0444	19.2551	-0.451138	0.55344	0.328101	0.419046	ANOS1	ENSG00000011201	ANOS1
ENSG00000011243	AKAP8L	7.66667	25.1507	43.6667	17.0125	35.7818	-0.562745	0.461733	0.160044	0.256021	138.667	18.4213	35.7818	-0.399682	0.442444	0.310694	0.390998	114.667	16.0848	35.7818	-0.490977	0.448977	0.213325	0.320494	46.3333	17.2958	35.7818	-0.636634	0.467163	0.121497	0.19665	AKAP8L	ENSG00000011243	AKAP8L
ENSG00000011258	MBTD1	10.3333	34.6585	29.3333	18.775	37.9752	-0.96174	0.510915	0.025117	0.0715097	87.6667	14.6396	37.9752	-1.18809	0.49869	0.00656838	0.0171915	81.3333	18.4455	37.9752	-0.976433	0.50397	0.0222448	0.0692196	38.6667	15.7584	37.9752	-1.1749	0.514058	0.00858501	0.0246591	MBTD1	ENSG00000011258	MBTD1
ENSG00000011260	UTP18	4.66667	14.1585	145.667	63.3961	95.2127	1.75382	0.449728	3.24177e-05	0.000696592	434.333	61.262	95.2127	1.80331	0.44323	1.79616e-05	0.000169638	335	52.2214	95.2127	1.57434	0.445069	0.000158256	0.00224698	169.667	65.2326	95.2127	1.73681	0.447807	3.98395e-05	0.00050068	UTP18	ENSG00000011260	UTP18
ENSG00000011275	RNF216	10.3333	33.3666	79	33.8836	61.8054	-0.127763	0.296173	0.646833	0.726554	211.333	29.8273	61.8054	-0.234352	0.288554	0.393775	0.471605	175	35.4161	61.8054	-0.179701	0.290727	0.511992	0.610167	91.6667	33.8772	61.8054	-0.20524	0.297487	0.467519	0.555704	RNF216	ENSG00000011275	RNF216
ENSG00000011295	TTC19	11.6667	39.2013	51.3333	24.1351	48.2982	-0.789348	0.34792	0.0135389	0.0474771	140	20.6847	48.2982	-0.905672	0.332961	0.00361932	0.0105536	102.667	21.1651	48.2982	-1.02114	0.345759	0.00132334	0.0101027	58.6667	25.0638	48.2982	-0.824399	0.345931	0.0100928	0.0279156	TTC19	ENSG00000011295	TTC19
ENSG00000011304	PTBP1	25	81.2023	272	119.187	209.878	0.340353	0.247594	0.155287	0.250537	866.667	116.714	209.878	0.434229	0.243863	0.0672279	0.117082	694	112.855	209.878	0.345458	0.245239	0.148341	0.250297	378.667	131.354	209.878	0.447402	0.247575	0.0632207	0.117621	PTBP1	ENSG00000011304	PTBP1
ENSG00000011332	DPF1	6	20.8093	10.3333	7.8896	15.1055	-1.16079	0.881278	0.0444357	0.104738	11.6667	1.64284	15.1055	-3.2502	0.932313	3.55536e-05	0.000283332	15.6667	6.45961	15.1055	-1.53208	0.953223	0.014258	0.051169	9.66667	4.49258	15.1055	-1.8587	0.951771	0.0068997	0.0208381	DPF1	ENSG00000011332	DPF1
ENSG00000011347	SYT7	9.33333	33.9237	7	5.9034	18.9769	-1.98174	1.28716	0.00904889	0.0363861	9.33333	1.74741	18.9769	-3.84494	1.19367	6.01183e-05	0.000422036	10.3333	7.34572	18.9769	-1.69214	1.26059	0.0151623	0.0534204	5	2.07797	18.9769	-3.55241	1.2606	0.000255768	0.00184952	SYT7	ENSG00000011347	SYT7
ENSG00000011376	LARS2	2	6.67344	19.3333	8.57791	15.6561	0.157425	0.545063	0.727902	0.793058	60	8.84044	15.6561	0.238703	0.545933	0.613707	0.678017	51.6667	9.15057	15.6561	0.250816	0.539061	0.58112	0.670382	25.3333	8.81118	15.6561	0.178377	0.556274	0.710782	0.773893	LARS2	ENSG00000011376	LARS2
ENSG00000011405	PIK3C2A	6.33333	20.5227	62.6667	33.8175	53.4264	0.332786	0.370575	0.330657	0.436145	195.333	27.6949	53.4264	0.30262	0.362445	0.375644	0.453808	163.333	32.6044	53.4264	0.363695	0.365067	0.283874	0.393037	80	30.6444	53.4264	0.281792	0.370887	0.418629	0.509856	PIK3C2A	ENSG00000011405	PIK3C2A
ENSG00000011422	PLAUR	57.6667	173.396	549.667	256.688	437.501	0.272217	0.368059	0.423223	0.52843	1866.33	253.915	437.501	0.363847	0.37209	0.295713	0.375321	1491	231.067	437.501	0.185408	0.366301	0.586086	0.674423	715.333	239.396	437.501	0.160981	0.36985	0.643564	0.715895	PLAUR	ENSG00000011422	PLAUR
ENSG00000011426	ANLN	5.66667	17.3022	136	55.9203	78.9277	1.05672	0.778451	0.0593396	0.127107	388.667	45.7331	78.9277	0.924462	0.745932	0.100453	0.162578	309.333	44.5011	78.9277	0.789706	0.724699	0.135957	0.235363	135.667	40.7961	78.9277	0.638459	0.700245	0.232489	0.326449	ANLN	ENSG00000011426	ANLN
ENSG00000011451	WIZ	6	19.693	49.6667	24.1155	43.2817	0.0479098	0.384418	0.893165	0.921628	164.333	23.6017	43.2817	0.159286	0.376466	0.656347	0.71577	135	21.1324	43.2817	0.0809424	0.376585	0.819264	0.866488	81.3333	27.3776	43.2817	0.255827	0.384444	0.475997	0.563748	WIZ	ENSG00000011451	WIZ
ENSG00000011454	RABGAP1	13	40.8978	142.667	60.0164	104.148	0.316683	0.278189	0.236704	0.339332	384.333	56.5804	104.148	0.302363	0.272245	0.252414	0.33483	325	60.3848	104.148	0.314037	0.274764	0.235336	0.343868	184	64.2735	104.148	0.375645	0.278174	0.163493	0.248043	RABGAP1	ENSG00000011454	RABGAP1
ENSG00000011465	DCN	9.33333	30.6671	3.66667	3.9172	17.3442	-1.3932	1.92428	0.0244013	0.0701682	1.66667	0.24274	17.3442	-6.225	1.75859	1.42874e-05	0.000142368	7.33333	9.53168	17.3442	-0.648988	1.04438	0.155197	0.258486	1.66667	1.31716	17.3442	-3.59365	2.00128	0.00194466	0.00794683	DCN	ENSG00000011465	DCN
ENSG00000011478	QPCTL	2	6.55353	8.33333	4.85869	6.49921	-0.404711	0.72316	0.39347	0.499837	17	2.13304	6.49921	-1.0381	0.878246	0.0780802	0.132258	12	2.93521	6.49921	-0.886884	0.875343	0.101425	0.192779	3.66667	0.841933	6.49921	-2.06432	1.11831	0.00809671	0.0235891	QPCTL	ENSG00000011478	QPCTL
ENSG00000011485	PPP5C	6.66667	24.474	60.3333	25.3375	46.2659	0.0320296	0.403101	0.932524	0.950535	193.667	26.3401	46.2659	0.165787	0.398656	0.653644	0.713234	148.667	22.7926	46.2659	0.0106457	0.398324	0.977367	0.984302	74.3333	25.1128	46.2659	-0.0111964	0.407377	0.973541	0.980624	PPP5C	ENSG00000011485	PPP5C
ENSG00000011523	CEP68	7.33333	24.975	28.3333	17.2255	31.7469	-0.514619	0.597948	0.268197	0.372035	68	11.2373	31.7469	-0.936826	0.641078	0.0692405	0.119868	57.6667	18.1639	31.7469	-0.513544	0.599325	0.267599	0.376369	35.6667	16.7815	31.7469	-0.53041	0.603574	0.27699	0.370984	CEP68	ENSG00000011523	CEP68
ENSG00000011566	MAP4K3	1.33333	4.49372	73.6667	38.1904	51.6261	2.57439	0.739165	0.000173789	0.00242269	200.667	30.2844	51.6261	2.34476	0.727894	0.000505991	0.0021836	183.333	36.3743	51.6261	2.49781	0.735184	0.000243758	0.00305107	92.6667	32.9763	51.6261	2.36182	0.733726	0.000493067	0.00292518	MAP4K3	ENSG00000011566	MAP4K3
ENSG00000011590	ZBTB32	1	3.14367	0	0	1.2878	-0.118012	0.945698	0.292152		0.333333	0.0979614	1.2878	-0.133689	1.02927	0.217663	0.296789	0	0	1.2878	-0.121886	0.957909	0.207879	0.314281	0	0	1.2878	-0.141352	1.03342	0.264285	0.357453	ZBTB32	ENSG00000011590	ZBTB32
ENSG00000011600	TYROBP	63.6667	210.093	56	38.2546	131.599	-2.36195	0.751117	0.000163031	0.0023374	98	14.6382	131.599	-3.68442	0.732702	3.57244e-08	1.67213e-06	102	48.2076	131.599	-2.09272	0.751693	0.000588902	0.00572229	64	33.6126	131.599	-2.55129	0.74484	6.31478e-05	0.000695354	TYROBP	ENSG00000011600	TYROBP
ENSG00000011638	LDAF1	11.3333	36.09	202.667	76.3374	121.827	0.662101	0.596743	0.16206	0.258157	579.667	71.4593	121.827	0.687534	0.600522	0.164477	0.24006	442.667	61.4559	121.827	0.45126	0.57071	0.327044	0.436428	205.333	71.5236	121.827	0.537776	0.587412	0.266827	0.3601	LDAF1	ENSG00000011638	LDAF1
ENSG00000011677	GABRA3	2	6.86649	1	0.585559	3.36633	-3.09872	1.44434	0.00179569	0.0122095	1	0.16673	3.36633	-4.98655	1.33022	1.16527e-05	0.000121978	1.33333	0.159424	3.36633	-4.29715	1.32834	5.15084e-05	0.0010054	1.33333	0.65251	3.36633	-2.96344	1.36711	0.00174908	0.00734437	GABRA3	ENSG00000011677	GABRA3
ENSG00000012048	BRCA1	25.6667	82.9547	25.3333	21.2874	56.101	-1.8256	0.881626	0.00478771	0.0236285	51	7.73876	56.101	-3.15532	0.858836	1.86022e-05	0.000173968	51	26.8646	56.101	-1.47121	0.857159	0.0150285	0.0531705	22.6667	10.49	56.101	-2.83557	0.880933	0.00010748	0.000997571	BRCA1	ENSG00000012048	BRCA1
ENSG00000012061	ERCC1	8.66667	28.4874	148.333	61.3972	103.69	0.880489	0.350398	0.0073779	0.0316266	453	63.2276	103.69	1.00543	0.345641	0.00219029	0.00702286	360	61.5373	103.69	0.914729	0.347911	0.0051801	0.0254318	188.667	64.7981	103.69	0.905434	0.349353	0.00628014	0.0193966	ERCC1	ENSG00000012061	ERCC1
ENSG00000012124	CD22	7	22.4757	10	7.10287	15.5527	-1.46536	0.930691	0.0191524	0.0597639	23	2.74268	15.5527	-2.54745	0.915461	0.000554007	0.0023434	19.6667	6.89005	15.5527	-1.53128	0.938839	0.0146516	0.0521386	8	2.09387	15.5527	-3.01037	0.97283	0.000202205	0.00156986	CD22	ENSG00000012124	CD22
ENSG00000012171	SEMA3B	7	24.339	29.6667	13.3335	29.3461	-0.802175	0.517209	0.0638589	0.133687	86.6667	11.3328	29.3461	-0.900316	0.502782	0.0385826	0.0743472	77.3333	18.2579	29.3461	-0.507245	0.487296	0.215964	0.323172	39.6667	11.3922	29.3461	-0.969845	0.521078	0.0315818	0.0679198	SEMA3B	ENSG00000012171	SEMA3B
ENSG00000012174	MBTPS2	7.66667	26.1159	89.6667	47.0366	74.5372	0.545147	0.376656	0.114139	0.200581	253.333	39.5952	74.5372	0.459336	0.368466	0.182199	0.258737	220	38.4274	74.5372	0.408343	0.369264	0.232835	0.341431	134	52.3912	74.5372	0.72027	0.379159	0.0409712	0.08363	MBTPS2	ENSG00000012174	MBTPS2
ENSG00000012211	PRICKLE3	3	9.9514	34.3333	14.8606	24.7793	0.337056	0.47051	0.417519	0.5233	86.6667	12.6462	24.7793	0.215839	0.465113	0.609071	0.674074	76.3333	13.1537	24.7793	0.259682	0.461963	0.527292	0.623508	47	16.9086	24.7793	0.46974	0.478209	0.278949	0.372936	PRICKLE3	ENSG00000012211	PRICKLE3
ENSG00000012223	LTF	0.666667	2.17972	0	0	1.17936	-0.348743	1.0183	0.124475		1	0.16673	1.17936	-0.368766	1.08416	0.168782	0.243927	0.666667	0.585656	1.17936	-0.212751	0.945376	0.259937		0	0	1.17936	-0.429917	1.13856	0.101594	0.170855	LTF	ENSG00000012223	LTF
ENSG00000012232	EXTL3	8.66667	28.8735	47.3333	20.4589	42.968	-0.568769	0.3776	0.0954498	0.176497	134.667	20.943	42.968	-0.510567	0.36133	0.125234	0.194123	100	20.4399	42.968	-0.656037	0.373764	0.0518487	0.121775	66	25.1515	42.968	-0.365755	0.367713	0.280933	0.374852	EXTL3	ENSG00000012232	EXTL3
ENSG00000012504	NR1H4	2	7.52115	1.33333	0.815085	3.50546	-0.5218	1.08341	0.112083	0.197807	0.666667	0.0760097	3.50546	-1.29625	3.04648	0.00527336	0.0143458	0.333333	0.548789	3.50546	-0.650624	1.24099	0.00896436	0.0372493	0.333333	0.294829	3.50546	-0.847831	1.51533	0.0187831	0.0451051	NR1H4	ENSG00000012504	NR1H4
ENSG00000012660	ELOVL5	16	50.2485	512.333	259.185	324.284	2.03113	0.317476	3.35249e-11	6.86534e-09	1109.67	171.306	324.284	1.53212	0.313697	3.71659e-07	9.81829e-06	891.333	177.54	324.284	1.49285	0.316478	7.6961e-07	4.06404e-05	591	237.16	324.284	1.88578	0.31651	6.86472e-10	9.29094e-08	ELOVL5	ENSG00000012660	ELOVL5
ENSG00000012779	ALOX5	2	6.67344	8.33333	3.79052	8.02504	-0.580173	0.679575	0.22854	0.330426	21.3333	3.30834	8.02504	-0.787744	0.694283	0.124641	0.193268	22	4.16627	8.02504	-0.540773	0.654342	0.254161	0.362769	6.66667	3.26255	8.02504	-1.01333	0.776639	0.0653756	0.120837	ALOX5	ENSG00000012779	ALOX5
ENSG00000012817	KDM5D	0	0	0.666667	0.142399	0.29291	0.0427457	0.928	0.766904		0.333333	0.0979614	0.29291	0.0260958	1.01067	0.463671		1	0.622522	0.29291	0.0805345	0.941561	0.883475		0	0	0.29291	-0.0362509	1.01749	0.536603		KDM5D	ENSG00000012817	KDM5D
ENSG00000012822	CALCOCO1	4.66667	16.24	33.6667	16.8946	33.9827	-0.0988258	0.505562	0.811286	0.860924	119.333	20.8115	33.9827	0.186782	0.504229	0.671536	0.729089	87.6667	18.2178	33.9827	-0.0111998	0.500448	0.977608	0.984432	56.3333	21.2145	33.9827	0.159579	0.510346	0.71967	0.781366	CALCOCO1	ENSG00000012822	CALCOCO1
ENSG00000012963	UBR7	5	15.4702	35.6667	19.265	28.7291	-0.0637907	0.413758	0.857989	0.897154	99.3333	14.4094	28.7291	-0.222237	0.409202	0.54927	0.619818	76.3333	12.9211	28.7291	-0.322213	0.415629	0.378866	0.487188	42.3333	15.3906	28.7291	-0.239824	0.422019	0.526447	0.610112	UBR7	ENSG00000012963	UBR7
ENSG00000012983	MAP4K5	6	20.2134	129.333	52.1314	82.9176	1.16505	0.402826	0.00179335	0.0122073	349.333	51.1059	82.9176	1.17015	0.395935	0.00163593	0.00555811	302	51.9707	82.9176	1.15152	0.399499	0.00190737	0.0128581	137	47.76	82.9176	0.9608	0.398285	0.00964169	0.0269557	MAP4K5	ENSG00000012983	MAP4K5
ENSG00000013016	EHD3	2.33333	8.67815	1	0.957518	4.05655	-2.43232	1.82067	0.00715101	0.0310117	1.66667	0.24636	4.05655	-4.28669	1.49946	0.00019218	0.00103073	3	0.861659	4.05655	-2.56468	1.68083	0.00436196	0.0227029	0.333333	0.0575899	4.05655	-5.15138	1.9596	0.000252171	0.00183228	EHD3	ENSG00000013016	EHD3
ENSG00000013275	PSMC4	25.3333	83.3419	230	97.1806	173.665	0.0622311	0.243797	0.778316	0.835219	655	90.6465	173.665	0.0522882	0.239386	0.825308	0.861669	514.667	87.9091	173.665	-0.0387021	0.241876	0.869488	0.90398	259	104.759	173.665	0.0800473	0.244475	0.738735	0.797584	PSMC4	ENSG00000013275	PSMC4
ENSG00000013288	MAN2B2	5.33333	17.5133	24.3333	9.70121	21.8623	-0.776341	0.491229	0.0628181	0.132307	88.3333	12.8016	21.8623	-0.44216	0.448829	0.264355	0.342036	58.3333	8.88797	21.8623	-0.785697	0.477771	0.0550773	0.127167	22.6667	8.29813	21.8623	-1.10974	0.51046	0.0118517	0.0316279	MAN2B2	ENSG00000013288	MAN2B2
ENSG00000013293	SLC7A14	9	31.5712	3.33333	3.68767	15.2261	-0.872017	1.42612	0.0432062	0.102989	1	0.103153	15.2261	-6.98052	2.08642	3.58742e-05	0.000284805	4.33333	4.60927	15.2261	-0.780283	1.28412	0.063733	0.140352	0.333333	0.242501	15.2261	-5.98037	2.50235	0.000180786	0.00144565	SLC7A14	ENSG00000013293	SLC7A14
ENSG00000013297	CLDN11	5	15.8359	5.33333	3.19295	10.2823	-2.41849	0.767281	0.000135073	0.00203351	13	2.0693	10.2823	-2.89834	0.685423	1.84865e-06	3.21987e-05	10.6667	2.26336	10.2823	-2.87654	0.723967	4.70616e-06	0.000167338	6.33333	3.03664	10.2823	-2.52536	0.748196	6.58178e-05	0.000714155	CLDN11	ENSG00000013297	CLDN11
ENSG00000013306	SLC25A39	17	54.3154	251.333	102.347	164.1	0.683059	0.305853	0.0188493	0.0591512	673	95.1512	164.1	0.651588	0.301522	0.0239236	0.0500745	512.667	83.7373	164.1	0.452708	0.301035	0.11532	0.210362	295.333	104.446	164.1	0.639588	0.304948	0.0274976	0.0610325	SLC25A39	ENSG00000013306	SLC25A39
ENSG00000013364	MVP	16.3333	52.9246	164	72.087	132.165	0.199643	0.331441	0.521026	0.618773	472	74.6166	132.165	0.327286	0.329931	0.293821	0.373322	383.667	71.8962	132.165	0.228878	0.330292	0.460007	0.563162	229.333	89.9348	132.165	0.46587	0.335524	0.141369	0.22129	MVP	ENSG00000013364	MVP
ENSG00000013374	NUB1	12.3333	39.8883	169.333	65.3885	123.511	0.494697	0.360127	0.138785	0.230251	553	80.4245	123.511	0.823691	0.363505	0.0154397	0.034783	432.333	66.2111	123.511	0.567067	0.359571	0.0898858	0.177348	213	77.5254	123.511	0.639356	0.363957	0.0603635	0.113446	NUB1	ENSG00000013374	NUB1
ENSG00000013375	PGM3	9.33333	29.0899	135	60.9767	88.8611	0.781172	0.404702	0.0344247	0.088126	319.667	44.4848	88.8611	0.435069	0.390503	0.231151	0.311821	262	50.0603	88.8611	0.471199	0.393576	0.193128	0.299535	145	54.8839	88.8611	0.56831	0.399209	0.127339	0.203922	PGM3	ENSG00000013375	PGM3
ENSG00000013392	RWDD2A	1	2.81634	31.6667	13.8008	19.0085	1.3495	0.861736	0.0413178	0.100013	75.3333	11.9351	19.0085	1.20122	0.823858	0.0661464	0.115658	47.3333	12.8444	19.0085	0.983951	0.80332	0.101355	0.192666	25.6667	10.7144	19.0085	0.930079	0.794903	0.130393	0.207803	RWDD2A	ENSG00000013392	RWDD2A
ENSG00000013441	CLK1	18.6667	56.5753	323	145.515	215.116	0.88007	0.640428	0.0788432	0.154052	992.667	119.852	215.116	0.749161	0.622137	0.139042	0.210504	769	121.252	215.116	0.648433	0.608585	0.179785	0.28558	350	117.459	215.116	0.575765	0.603835	0.243861	0.337995	CLK1	ENSG00000013441	CLK1
ENSG00000013503	POLR3B	4.66667	16.8947	11	5.00102	15.8108	-1.51064	0.711947	0.00642201	0.0289284	34.6667	5.29223	15.8108	-1.39396	0.651961	0.00829639	0.0207997	33.6667	8.09992	15.8108	-0.991279	0.64448	0.0439846	0.109006	15	7.29106	15.8108	-1.12106	0.659924	0.0310678	0.0670449	POLR3B	ENSG00000013503	POLR3B
ENSG00000013523	ANGEL1	7.33333	25.0167	13	7.90924	21.3133	-1.73004	0.633801	0.000957853	0.00793001	38.3333	5.54854	21.3133	-2.0011	0.588282	0.000105144	0.000645404	35.6667	11.5857	21.3133	-1.3235	0.602522	0.00614398	0.0285598	18.3333	7.70644	21.3133	-1.66971	0.6123	0.00130137	0.00590296	ANGEL1	ENSG00000013523	ANGEL1
ENSG00000013561	RNF14	8	24.0044	70.6667	36.4567	60.6358	0.195825	0.348501	0.547294	0.640871	225.333	34.5005	60.6358	0.25845	0.341382	0.425258	0.503271	173.667	34.2973	60.6358	0.152258	0.343224	0.637767	0.720299	93	35.1869	60.6358	0.180933	0.349197	0.585085	0.663484	RNF14	ENSG00000013561	RNF14
ENSG00000013563	DNASE1L1	5.66667	18.729	37.3333	12.581	29.7892	-0.461074	0.467758	0.252691	0.356312	107	14.3611	29.7892	-0.351168	0.452121	0.381336	0.459274	93	15.7002	29.7892	-0.276057	0.450103	0.482556	0.583519	49.6667	16.9995	29.7892	-0.26776	0.458803	0.507822	0.592846	DNASE1L1	ENSG00000013563	DNASE1L1
ENSG00000013573	DDX11	8.33333	27.117	13.6667	8.91405	22.3588	-1.66604	0.664073	0.00195521	0.0128909	40.3333	6.32647	22.3588	-1.9654	0.623457	0.000271279	0.00134825	36.6667	10.434	22.3588	-1.478	0.642724	0.00409996	0.0217541	19.6667	7.108	22.3588	-1.86035	0.64812	0.000782345	0.00407951	DDX11	ENSG00000013573	DDX11
ENSG00000013583	HEBP1	7.33333	21.9709	113	39.8012	84.7269	0.459472	0.55536	0.313212	0.418626	480.333	63.5161	84.7269	1.12726	0.615972	0.0286726	0.0580625	374.667	48.4691	84.7269	0.761199	0.586152	0.113626	0.208315	135	47.5749	84.7269	0.604963	0.57547	0.210131	0.301545	HEBP1	ENSG00000013583	HEBP1
ENSG00000013588	GPRC5A	19	60.0236	236.667	100.896	154.881	0.482196	0.380536	0.168403	0.265105	666.333	85.729	154.881	0.393531	0.377195	0.260492	0.337825	523.333	80.7379	154.881	0.265052	0.373643	0.445382	0.54897	263.333	82.4603	154.881	0.201329	0.377046	0.567146	0.647392	GPRC5A	ENSG00000013588	GPRC5A
ENSG00000013619	MAMLD1	1.66667	6.03682	20.6667	9.28238	15.6404	0.390833	0.604194	0.416286	0.522224	66	8.83807	15.6404	0.43261	0.608081	0.39104	0.468627	49.3333	8.42842	15.6404	0.32984	0.594228	0.490573	0.591039	30	9.11503	15.6404	0.403126	0.615171	0.427529	0.518502	MAMLD1	ENSG00000013619	MAMLD1
ENSG00000013725	CD6	3.66667	11.9681	1.33333	1.02872	6.24421	-3.15766	1.61914	0.0019913	0.013063	2	0.404278	6.24421	-4.56114	1.40563	4.27629e-05	0.000326309	2.33333	1.29387	6.24421	-3.22125	1.62408	0.00084315	0.00742401	1	0.647248	6.24421	-3.83618	1.61918	0.000624897	0.0034605	CD6	ENSG00000013725	CD6
ENSG00000013810	TACC3	3.33333	10.3195	40	18.6118	29.0632	0.428132	0.511718	0.328409	0.433719	119.667	16.0075	29.0632	0.407677	0.507187	0.36332	0.44138	82.3333	15.7633	29.0632	0.261587	0.500637	0.544656	0.638466	55.3333	17.026	29.0632	0.380055	0.513895	0.401635	0.493065	TACC3	ENSG00000013810	TACC3
ENSG00000014123	UFL1	5	15.3155	89.6667	48.7229	64.6796	1.17085	0.465799	0.00524985	0.0251272	233.667	35.906	64.6796	0.89201	0.448727	0.0298931	0.0599801	175	38.4369	64.6796	0.820586	0.452032	0.042623	0.106968	107.333	39.7353	64.6796	0.92387	0.455991	0.0264329	0.0591543	UFL1	ENSG00000014123	UFL1
ENSG00000014138	POLA2	20	63.6079	24	22.3634	44.1625	-1.18143	0.961428	0.0473927	0.10924	33	4.60683	44.1625	-3.37953	1.02594	6.46172e-05	0.000446474	33.3333	20.5399	44.1625	-1.31865	0.996262	0.0330692	0.0903382	13.6667	7.46173	44.1625	-2.84528	1.06217	0.000530328	0.00308919	POLA2	ENSG00000014138	POLA2
ENSG00000014164	ZC3H3	3.66667	13.558	26.6667	11.9488	20.2421	-0.157837	0.50334	0.703268	0.773186	60	9.88867	20.2421	-0.362247	0.512409	0.402279	0.480495	45	8.49695	20.2421	-0.538564	0.532819	0.213516	0.320699	31	11.1892	20.2421	-0.259222	0.516851	0.552644	0.634707	ZC3H3	ENSG00000014164	ZC3H3
ENSG00000014216	CAPN1	22.6667	76.6925	223	88.8027	168.726	0.101185	0.249386	0.67783	0.753307	651.333	92.9056	168.726	0.219235	0.245069	0.358478	0.436397	514	88.5281	168.726	0.116823	0.247192	0.633502	0.717354	297.333	106.184	168.726	0.272236	0.249508	0.262018	0.355552	CAPN1	ENSG00000014216	CAPN1
ENSG00000014257	ACP3	0.666667	2.7001	0.666667	0.886319	1.82175	-0.189614	0.921743	0.445909	0.549848	0.333333	0.0380048	1.82175	-0.488724	1.18207	0.0526172	0.0956092	1.33333	1.17729	1.82175	-0.155781	0.919791	0.5356	0.630513	0.333333	0.242501	1.82175	-0.360331	1.07355	0.18351	0.271596	ACP3	ENSG00000014257	ACP3
ENSG00000014641	MDH1	43	139.367	256.667	112.036	220.412	-0.402672	0.332337	0.193403	0.293087	783	104.687	220.412	-0.415726	0.330754	0.182425	0.258825	651.333	110.376	220.412	-0.411863	0.331462	0.183549	0.289434	298.667	116.001	220.412	-0.433932	0.334433	0.167489	0.25269	MDH1	ENSG00000014641	MDH1
ENSG00000014824	SLC30A9	13.6667	45.2298	198.333	80.8666	147.177	0.655701	0.287277	0.0168813	0.0551686	657.333	95.9397	147.177	0.952229	0.284341	0.000503631	0.0021774	509.333	82.5796	147.177	0.749617	0.285403	0.00680511	0.0306455	253.333	91.5342	147.177	0.760822	0.287462	0.0059558	0.018663	SLC30A9	ENSG00000014824	SLC30A9
ENSG00000014914	MTMR11	1.33333	4.68677	19.3333	10.2241	14.6393	0.582344	0.659872	0.256622	0.360182	55.3333	7.80338	14.6393	0.488874	0.6483	0.354732	0.432814	42	9.60525	14.6393	0.476414	0.641757	0.344126	0.453762	25	7.85696	14.6393	0.449174	0.654085	0.394952	0.486805	MTMR11	ENSG00000014914	MTMR11
ENSG00000014919	COX15	5.33333	17.8994	47	21.6816	34.8559	0.0552776	0.426058	0.888745	0.918215	97.3333	15.2341	34.8559	-0.277316	0.429863	0.469827	0.545644	79.6667	16.1995	34.8559	-0.296992	0.433931	0.433631	0.53845	57	23.8487	34.8559	0.148706	0.43077	0.709411	0.772818	COX15	ENSG00000014919	COX15
ENSG00000015133	CCDC88C	10.3333	35.3048	24.3333	14.9363	31.7337	-1.42192	0.48556	0.00074543	0.00664747	62	9.10377	31.7337	-1.87213	0.45971	8.21354e-06	9.4586e-05	67.3333	15.0209	31.7337	-1.32703	0.467741	0.00117214	0.00929696	27	10.0219	31.7337	-1.85184	0.4855	2.54873e-05	0.000363394	CCDC88C	ENSG00000015133	CCDC88C
ENSG00000015153	YAF2	5.33333	16.6068	46.6667	17.804	32.9506	-0.0308604	0.434466	0.935035	0.952157	144.667	18.9468	32.9506	0.0860168	0.429581	0.830111	0.865822	100.667	17.0123	32.9506	-0.0899416	0.43189	0.812229	0.86145	45.3333	16.4601	32.9506	-0.232912	0.447917	0.558996	0.640508	YAF2	ENSG00000015153	YAF2
ENSG00000015171	ZMYND11	8.33333	27.7896	96	44.371	75.9875	0.422638	0.367279	0.212624	0.31374	260.667	42.1397	75.9875	0.426354	0.362076	0.209416	0.287685	211.333	42.2404	75.9875	0.347506	0.363324	0.301883	0.410925	131.333	51.0827	75.9875	0.588382	0.370789	0.0894257	0.154119	ZMYND11	ENSG00000015171	ZMYND11
ENSG00000015285	WAS	2.66667	8.46707	2.33333	0.973377	4.60088	-2.59435	1.02884	0.000943948	0.00786315	3.33333	0.48548	4.60088	-3.87636	0.930891	1.90695e-06	3.29101e-05	3.33333	0.40454	4.60088	-3.60676	0.962927	1.14093e-05	0.000325459	3.33333	1.23529	4.60088	-2.5211	0.974628	0.000907292	0.00454862	WAS	ENSG00000015285	WAS
ENSG00000015413	DPEP1	1	2.48902	1	0.957518	2.18192	-0.346075	0.948247	0.296273	0.40196	3.33333	0.470998	2.18192	-0.561844	1.12442	0.179352	0.25533	3	0.867638	2.18192	-0.359057	0.960397	0.293924	0.403303	1	0.727504	2.18192	-0.451318	1.0545	0.255654	0.34923	DPEP1	ENSG00000015413	DPEP1
ENSG00000015475	BID	14	44.4389	100	41.7743	82.9339	-0.153718	0.484346	0.707945	0.777293	399.667	49.5854	82.9339	0.105954	0.48788	0.807953	0.846549	298	50.8014	82.9339	0.0458588	0.481251	0.918146	0.940027	91.6667	29.2902	82.9339	-0.635049	0.521583	0.156461	0.239842	BID	ENSG00000015475	BID
ENSG00000015479	MATR3	13	43.3324	174	75.6201	124.439	0.62079	0.283316	0.0221982	0.0660892	449	67.46	124.439	0.524149	0.276946	0.0501303	0.0919799	406	70.9774	124.439	0.567021	0.279676	0.0347968	0.0932205	203.667	80.7148	124.439	0.632593	0.283082	0.0203791	0.0480307	MATR3	ENSG00000015479	MATR3
ENSG00000015520	NPC1L1	1.66667	6.1711	1.33333	1.40068	2.96837	-0.639809	1.08816	0.121853	0.21031	0.333333	0.0979614	2.96837	-4.99588	2.40699	0.000631673	0.00260215	0.666667	0.0797122	2.96837	-3.89057	2.64754	0.00335737	0.0189653	0.666667	0.300091	2.96837	-1.93886	2.73195	0.0157923	0.0394937	NPC1L1	ENSG00000015520	NPC1L1
ENSG00000015532	XYLT2	7.33333	25.3618	30.3333	11.5207	30.9131	-1.03295	0.49799	0.0158035	0.0526934	126	17.2805	30.9131	-0.459418	0.445175	0.244853	0.326822	90.3333	13.8277	30.9131	-0.690771	0.463737	0.0858977	0.171766	40.3333	13.7507	30.9131	-0.862897	0.481368	0.0406521	0.0831659	XYLT2	ENSG00000015532	XYLT2
ENSG00000015568	RGPD5	4.66667	15.5176	11.6667	6.77297	14.4482	-1.2497	0.606391	0.0100316	0.0389396	30.3333	4.57901	14.4482	-1.64062	0.572816	0.000832871	0.00323115	24	6.1175	14.4482	-1.56437	0.599005	0.00152131	0.0110489	16.6667	5.80838	14.4482	-1.32775	0.589656	0.00735216	0.0219235	RGPD5	ENSG00000015568	RGPD5
ENSG00000015592	STMN4	1.66667	5.45768	1	0.371925	3.38779	-0.964239	1.50197	0.0486021	0.111198	2.33333	0.318749	3.38779	-1.79047	2.45005	0.0198596	0.0428913	2	2.27487	3.38779	-0.430195	0.953034	0.259104	0.367989	1	0.779832	3.38779	-0.903889	1.35804	0.0765054	0.136458	STMN4	ENSG00000015592	STMN4
ENSG00000015676	NUDCD3	7.33333	24.8414	66	25.8592	53.7146	0.00508865	0.357872	0.99032	0.993225	191	28.3497	53.7146	0.118178	0.350871	0.722234	0.773008	157	26.4839	53.7146	0.0436296	0.352195	0.896702	0.923078	102	39.6058	53.7146	0.421086	0.35989	0.213834	0.305458	NUDCD3	ENSG00000015676	NUDCD3
ENSG00000016082	ISL1	8	26.5007	3	3.03088	13.2506	-2.62225	1.51286	0.0034508	0.0189143	3.33333	0.67259	13.2506	-4.94767	1.35072	8.6946e-06	9.83251e-05	4.33333	3.57472	13.2506	-2.48044	1.54186	0.00351691	0.0196303	1	0.357681	13.2506	-5.62574	1.57089	1.88163e-05	0.000294691	ISL1	ENSG00000016082	ISL1
ENSG00000016391	CHDH	23	73.5803	10.3333	11.9812	41.0742	-1.36915	1.65701	0.0303554	0.0809843	7	1.55943	41.0742	-5.02648	1.56998	4.12669e-05	0.000317333	16	19.7228	41.0742	-0.835896	1.14434	0.101239	0.192487	3.66667	1.89994	41.0742	-4.65518	1.65188	0.000149094	0.00125591	CHDH	ENSG00000016391	CHDH
ENSG00000016402	IL20RA	5	15.6429	8	4.94582	14.0577	-1.48907	0.90944	0.0168658	0.0551391	20.6667	3.64841	14.0577	-1.8522	0.868826	0.00501612	0.0137508	20.6667	9.60212	14.0577	-0.780778	0.759637	0.127277	0.224726	9.33333	3.90818	14.0577	-1.77961	0.907507	0.00794757	0.0232479	IL20RA	ENSG00000016402	IL20RA
ENSG00000016490	CLCA1	0.666667	1.98667	0.666667	0.672686	1.23814	-0.15845	0.916644	0.496225		0	0	1.23814	-0.452499	1.16837	0.040367	0.0772568	0.666667	0.585656	1.23814	-0.193489	0.940471	0.295639	0.404654	0	0	1.23814	-0.403029	1.1228	0.120173	0.194977	CLCA1	ENSG00000016490	CLCA1
ENSG00000016602	CLCA4	3.66667	14.1371	0.666667	0.672686	5.94021	-0.916231	1.62743	0.0170759	0.0556106	0.333333	0.0979614	5.94021	-6.08376	2.66014	0.000227778	0.00118135	0.333333	0.0368665	5.94021	-6.07376	2.93764	0.000592471	0.00574752	0	0	5.94021	-7.10597	3.90797	0.000602053	0.00336793	CLCA4	ENSG00000016602	CLCA4
ENSG00000016864	GLT8D1	6.33333	20.1366	58.6667	27.0473	49.7178	0.167462	0.367277	0.628036	0.71037	205.667	30.729	49.7178	0.416072	0.361714	0.227593	0.308012	170	27.4278	49.7178	0.32183	0.361389	0.346221	0.455543	81	28.1138	49.7178	0.223787	0.368301	0.522702	0.606703	GLT8D1	ENSG00000016864	GLT8D1
ENSG00000017260	ATP2C1	6	19.5	176.333	86.991	128.484	1.82718	0.37464	3.85242e-07	2.01476e-05	585.333	87.9128	128.484	1.96565	0.368919	3.95719e-08	1.792e-06	407.667	73.8252	128.484	1.65623	0.371274	3.25619e-06	0.000124514	228.667	83.1522	128.484	1.77053	0.372607	8.56413e-07	3.20907e-05	ATP2C1	ENSG00000017260	ATP2C1
ENSG00000017427	IGF1	46.3333	144.004	20.6667	24.9199	81.2464	-1.07518	1.488	0.0465162	0.10801	10.6667	2.32999	81.2464	-5.36535	1.66951	3.59661e-05	0.000285414	28	37.1939	81.2464	-0.761428	1.13417	0.113641	0.208321	6.66667	4.55693	81.2464	-4.24596	1.78255	0.000478608	0.00286187	IGF1	ENSG00000017427	IGF1
ENSG00000017483	SLC38A5	3.33333	11.4945	4	2.76191	7.46272	-1.74813	0.998994	0.00877155	0.0356529	5.66667	0.673455	7.46272	-3.55465	0.938355	1.09087e-05	0.000115927	9.33333	3.1517	7.46272	-1.85606	0.979458	0.00506142	0.0250292	4.33333	1.75435	7.46272	-2.38692	0.999861	0.001621	0.0069418	SLC38A5	ENSG00000017483	SLC38A5
ENSG00000017797	RALBP1	36.3333	112.695	341.333	123.778	264.62	-0.0585678	0.365966	0.859809	0.898444	1261	171.787	264.62	0.448739	0.373719	0.197864	0.274777	957.333	142.605	264.62	0.177382	0.366348	0.603253	0.689793	463.333	146.189	264.62	0.109508	0.369915	0.753039	0.809311	RALBP1	ENSG00000017797	RALBP1
ENSG00000018189	RUFY3	5.33333	18.361	25.3333	12.2572	22.5107	-0.660243	0.470472	0.0991839	0.181038	56.3333	8.34592	22.5107	-1.02739	0.468666	0.0121491	0.0285212	50	9.0108	22.5107	-0.937813	0.476373	0.0213942	0.0676334	30	12.8097	22.5107	-0.63227	0.465543	0.118827	0.193156	RUFY3	ENSG00000018189	RUFY3
ENSG00000018236	CNTN1	5	16.3563	3	2.38998	9.45494	-2.38749	1.24545	0.00330356	0.0183619	4.33333	0.595874	9.45494	-4.33918	1.12931	6.95313e-06	8.45083e-05	6.33333	3.28997	9.45494	-2.2123	1.24574	0.00360361	0.0198691	2.66667	1.62252	9.45494	-3.06027	1.22948	0.000695724	0.00374744	CNTN1	ENSG00000018236	CNTN1
ENSG00000018280	SLC11A1	8.33333	27.4647	7.66667	5.93519	17.4384	-1.91009	1.04702	0.0066393	0.0295646	11.3333	1.91186	17.4384	-3.55287	0.99376	2.11987e-05	0.000192338	13.6667	8.78009	17.4384	-1.47243	1.00527	0.0191733	0.0628704	6	2.25074	17.4384	-3.31198	1.05371	0.000118109	0.00106112	SLC11A1	ENSG00000018280	SLC11A1
ENSG00000018408	WWTR1	15.3333	48.9159	389.667	168.857	286.413	1.52453	0.264722	3.26987e-09	3.63254e-07	1114.33	167.291	286.413	1.59239	0.260979	4.33173e-10	4.63483e-08	942	172.299	286.413	1.56432	0.263296	1.07694e-09	1.69099e-07	607.333	227.518	286.413	1.91244	0.263529	1.36081e-13	4.82089e-11	WWTR1	ENSG00000018408	WWTR1
ENSG00000018510	AGPS	13.6667	44.8811	82	46.1699	72.8355	-0.229619	0.345779	0.469938	0.572378	232.333	35.2487	72.8355	-0.398943	0.341589	0.211756	0.290246	180	39.1158	72.8355	-0.406861	0.347437	0.206671	0.313041	91.3333	34.0708	72.8355	-0.55789	0.35444	0.0902921	0.155364	AGPS	ENSG00000018510	AGPS
ENSG00000018610	STEEP1	2	6.88621	24.3333	13.1439	16.9016	0.48568	0.585525	0.310704	0.416288	50	7.56761	16.9016	0.0783369	0.570639	0.871817	0.899924	43	8.55035	16.9016	0.095219	0.561956	0.8363	0.880164	28.6667	11.6605	16.9016	0.395614	0.587622	0.425293	0.516299	STEEP1	ENSG00000018610	STEEP1
ENSG00000018625	ATP1A2	7	23.327	5.33333	5.74133	14.2382	-1.12043	1.24967	0.0561193	0.122227	4.66667	0.745651	14.2382	-4.27927	1.4201	0.000108282	0.000659551	8	6.53986	14.2382	-1.0132	1.17577	0.0695274	0.148808	4.33333	2.4896	14.2382	-2.36075	1.54849	0.0075336	0.0223178	ATP1A2	ENSG00000018625	ATP1A2
ENSG00000018699	TTC27	1.66667	6.42227	31	14.3622	21.185	0.857261	0.607686	0.0946449	0.175371	103.667	14.1906	21.185	1.04196	0.610019	0.0526098	0.0956049	76.3333	12.7015	21.185	0.86265	0.599552	0.0925151	0.180861	30	10.1966	21.185	0.529761	0.586817	0.292067	0.384286	TTC27	ENSG00000018699	TTC27
ENSG00000018869	ZNF582	1.66667	5.51644	0	0	2.30518	-0.263248	0.988586	0.0797291	0.155228	0.333333	0.0380048	2.30518	-0.318805	1.09258	0.0447148	0.0839927	0	0	2.30518	-0.27247	1.00405	0.0408327	0.103766	0	0	2.30518	-0.317384	1.09156	0.0655159	0.121059	ZNF582	ENSG00000018869	ZNF582
ENSG00000019102	VSIG2	0.666667	1.98667	0.666667	0.142399	1.08325	-0.446131	1.02696	0.184945		2.33333	0.498619	1.08325	-0.399668	1.03399	0.284955	0.363773	0.666667	0.073733	1.08325	-0.563626	1.13981	0.0924977		0	0	1.08325	-0.774994	1.41586	0.0496526	0.0970994	VSIG2	ENSG00000019102	VSIG2
ENSG00000019144	PHLDB1	15	51.2589	34.3333	23.5622	44.2163	-1.20476	0.56826	0.0101813	0.0392854	78.6667	12.7311	44.2163	-1.90583	0.566457	0.000136605	0.000790911	59.3333	16.9234	44.2163	-1.66853	0.587937	0.000711504	0.00658884	37.6667	14.5564	44.2163	-1.79271	0.58112	0.000403082	0.00254448	PHLDB1	ENSG00000019144	PHLDB1
ENSG00000019169	MARCO	16	53.3288	16.3333	9.89993	32.0414	-2.34105	0.740269	0.000148515	0.00217612	17.3333	2.64142	32.0414	-4.21039	0.717516	2.71234e-10	3.23816e-08	22	8.7078	32.0414	-2.82424	0.758327	7.95129e-06	0.000249258	16	8.70235	32.0414	-2.59993	0.735374	3.71187e-05	0.00047676	MARCO	ENSG00000019169	MARCO
ENSG00000019186	CYP24A1	5.66667	19.3837	1	0.957518	9.76384	-4.46058	1.42064	5.40049e-05	0.00103486	3	0.447475	9.76384	-5.05546	1.16859	7.65818e-07	1.67583e-05	5	2.63058	9.76384	-2.88462	1.28268	0.0006681	0.00627489	2.66667	1.62252	9.76384	-3.27761	1.24018	0.000404226	0.00254993	CYP24A1	ENSG00000019186	CYP24A1
ENSG00000019485	PRDM11	2.66667	9.50782	10.6667	4.77149	13.7938	-0.740448	0.680838	0.135545	0.226536	46.6667	7.19831	13.7938	-0.287443	0.591119	0.542015	0.613614	35.3333	9.83198	13.7938	-0.188299	0.581697	0.671394	0.747806	15	6.60374	13.7938	-0.488564	0.632829	0.31897	0.409953	PRDM11	ENSG00000019485	PRDM11
ENSG00000019505	SYT13	9	30.7607	4.66667	2.95961	15.2624	-3.27766	0.961117	3.39228e-05	0.000722736	9.33333	1.25328	15.2624	-4.29073	0.875698	6.42702e-08	2.57942e-06	7	3.38762	15.2624	-3.52811	0.978603	5.13176e-06	0.000180551	5	1.60349	15.2624	-3.96399	0.944221	2.36203e-06	7.01109e-05	SYT13	ENSG00000019505	SYT13
ENSG00000019549	SNAI2	0.666667	2.50705	24	11.1103	20.3731	1.32771	0.96858	0.0578733	0.124861	70	11.5416	20.3731	1.48439	0.968624	0.0468541	0.0870395	53	13.5309	20.3731	1.44415	0.983866	0.045842	0.112391	40	18.3368	20.3731	2.06992	1.03178	0.0135908	0.0350615	SNAI2	ENSG00000019549	SNAI2
ENSG00000019582	CD74	176.333	552.481	2485.67	1053.08	1662.5	0.64513	0.316064	0.0276375	0.0762589	6591	937.902	1662.5	0.582065	0.314594	0.0514969	0.0940105	5078.33	802.286	1662.5	0.318569	0.310057	0.263444	0.372215	3066	1100.15	1662.5	0.652392	0.316622	0.027981	0.0617957	CD74	ENSG00000019582	CD74
ENSG00000019991	HGF	1.33333	4.30067	0.666667	0.886319	2.11531	-0.353334	0.976762	0.222971	0.324834	0.333333	0.0979614	2.11531	-0.76682	1.46547	0.0118701	0.0279882	1	0.122558	2.11531	-0.55486	1.16292	0.0595461	0.134077	0.333333	0.242501	2.11531	-0.600915	1.23208	0.0640771	0.118922	HGF	ENSG00000019991	HGF
ENSG00000019995	ZRANB1	4	12.3061	80.6667	33.1749	56.8797	1.04039	0.4544	0.0120965	0.0440642	238	35.32	56.8797	1.19248	0.449079	0.00437783	0.0123152	190	32.0646	56.8797	1.04607	0.449616	0.0112015	0.0435184	105.333	42.1006	56.8797	1.28365	0.457587	0.00255862	0.00979795	ZRANB1	ENSG00000019995	ZRANB1
ENSG00000020129	NCDN	5.66667	17.8226	23.6667	11.7353	23.5163	-0.683811	0.542849	0.123114	0.211676	52.3333	8.91999	23.5163	-1.0093	0.549037	0.0296476	0.0595925	42	10.6231	23.5163	-0.944169	0.565242	0.0392686	0.10097	33	14.3852	23.5163	-0.484625	0.52154	0.273927	0.367642	NCDN	ENSG00000020129	NCDN
ENSG00000020181	ADGRA2	2	7.19382	1.66667	0.886284	4.07051	-2.42305	1.28191	0.00396487	0.0208576	2.66667	0.353134	4.07051	-3.70725	1.1252	5.20288e-05	0.000378634	4	1.49016	4.07051	-2.32212	1.19312	0.00246192	0.0153134	1.66667	0.7101	4.07051	-2.83873	1.25869	0.00159855	0.00687159	ADGRA2	ENSG00000020181	ADGRA2
ENSG00000020256	ZFP64	13	45.1322	36.6667	22.308	43.8134	-1.04189	0.525019	0.0180431	0.057452	73.6667	10.8131	43.8134	-1.91219	0.529732	5.54066e-05	0.000396741	73.3333	21.0545	43.8134	-1.20043	0.533052	0.0071518	0.031723	43	19.9122	43.8134	-1.19419	0.526199	0.00859423	0.0246817	ZFP64	ENSG00000020256	ZFP64
ENSG00000020426	MNAT1	3.66667	12.2283	83.3333	28.6715	59.2831	0.874377	0.566978	0.0644461	0.134322	311.333	41.8427	59.2831	1.47447	0.590428	0.00411695	0.011721	246.333	36.2513	59.2831	1.24295	0.587195	0.0126553	0.0472524	109	37.444	59.2831	1.16146	0.583353	0.0202602	0.0478001	MNAT1	ENSG00000020426	MNAT1
ENSG00000020577	SAMD4A	17	54.8358	30.3333	16.0796	46.0994	-1.93527	0.466715	4.93537e-06	0.000157091	89.3333	12.298	46.0994	-2.10667	0.438654	2.66126e-07	7.70554e-06	82.6667	24.0507	46.0994	-1.46034	0.452141	0.000248712	0.00309677	38.3333	13.6947	46.0994	-2.09093	0.459561	8.94782e-07	3.30504e-05	SAMD4A	ENSG00000020577	SAMD4A
ENSG00000020633	RUNX3	9	29.9717	9.33333	10.4381	19.8374	-0.758906	1.02203	0.134841	0.225624	5	0.872566	19.8374	-4.54248	1.45606	6.90575e-05	0.000469248	13	10.7122	19.8374	-0.74498	1.01463	0.140884	0.241182	4.66667	2.10064	19.8374	-3.09288	1.57175	0.00233552	0.00912668	RUNX3	ENSG00000020633	RUNX3
ENSG00000020922	MRE11	6.33333	21.6125	33.6667	14.1027	34.452	-0.602627	0.425177	0.108232	0.192831	123.333	18.967	34.452	-0.211542	0.393194	0.553402	0.62366	104.667	21.1577	34.452	-0.177674	0.394871	0.616937	0.702227	47.3333	17.7582	34.452	-0.385655	0.411425	0.297604	0.389728	MRE11	ENSG00000020922	MRE11
ENSG00000021300	PLEKHB1	1.66667	4.99607	7.33333	3.4186	6.85895	-0.485	0.688171	0.308789	0.414507	19	2.60451	6.85895	-0.740632	0.724176	0.155347	0.229109	11.3333	2.37297	6.85895	-1.00361	0.810554	0.0610177	0.136253	10.3333	4.55543	6.85895	-0.367088	0.669254	0.458011	0.546875	PLEKHB1	ENSG00000021300	PLEKHB1
ENSG00000021355	SERPINB1	19	60.9134	369.667	140.35	268.201	0.904902	0.387991	0.0106	0.0404469	1486.33	193.931	268.201	1.49188	0.394186	5.10752e-05	0.000374585	1002.33	149.514	268.201	1.05689	0.39019	0.00316634	0.0182463	470.667	166.882	268.201	1.0976	0.391025	0.00242975	0.00940978	SERPINB1	ENSG00000021355	SERPINB1
ENSG00000021461	CYP3A43	5.66667	19.7911	2	2.44532	9.04678	-1.02125	1.54863	0.0387065	0.0955548	2	0.286625	9.04678	-4.97278	1.96691	0.000343155	0.00161001	2	1.7749	9.04678	-1.4608	2.38894	0.0132358	0.0487022	0.333333	0.294829	9.04678	-5.054	2.44323	0.000355366	0.00233005	CYP3A43	ENSG00000021461	CYP3A43
ENSG00000021488	SLC7A9	1.33333	4.87982	1.33333	0.656758	2.92229	-1.60437	1.62675	0.0256746	0.0724663	5	0.780935	2.92229	-1.57581	1.35999	0.0264212	0.054379	3.33333	0.392582	2.92229	-1.9237	1.57935	0.0141631	0.0509727	1.33333	0.704838	2.92229	-1.78219	1.59928	0.0203929	0.0480505	SLC7A9	ENSG00000021488	SLC7A9
ENSG00000021574	SPAST	9.33333	31.1287	27.3333	15.1066	28.8192	-1.14585	0.481175	0.00583048	0.027025	64.3333	10.6261	28.8192	-1.53751	0.464492	0.000235656	0.0012143	47.3333	7.1769	28.8192	-1.90907	0.484944	1.49026e-05	0.000401239	30	12.7295	28.8192	-1.37926	0.483115	0.00127163	0.00580477	SPAST	ENSG00000021574	SPAST
ENSG00000021645	NRXN3	31	97.4204	9.33333	10.9683	50.4477	-1.50756	2.14521	0.0198328	0.0612238	3.33333	0.628471	50.4477	-6.72155	1.70071	2.03991e-06	3.42948e-05	16	20.7727	50.4477	-0.840015	1.22988	0.0846324	0.170011	3.33333	1.23529	50.4477	-5.58847	1.78916	5.30639e-05	0.000614538	NRXN3	ENSG00000021645	NRXN3
ENSG00000021762	OSBPL5	1.66667	5.18911	25.6667	12.1625	22.1527	0.641996	0.587351	0.192136	0.291603	107	15.5351	22.1527	1.13494	0.613117	0.0369397	0.0717184	73.6667	12.8468	22.1527	0.839484	0.595397	0.0998033	0.190635	37	14.1517	22.1527	0.854118	0.605809	0.104676	0.17492	OSBPL5	ENSG00000021762	OSBPL5
ENSG00000021776	AQR	16.6667	51.0769	86.3333	49.0618	88.0394	-0.337095	0.437221	0.379062	0.485123	252	38.158	88.0394	-0.489338	0.440897	0.21763	0.296766	236	60.0889	88.0394	-0.0748985	0.428073	0.835423	0.879594	106.333	42.3118	88.0394	-0.474623	0.445976	0.234032	0.327559	AQR	ENSG00000021776	AQR
ENSG00000021826	CPS1	7.66667	24.4102	11.3333	6.26384	17.9524	-2.1291	0.612772	5.85364e-05	0.00109575	31.6667	5.06434	17.9524	-2.25117	0.558619	7.04917e-06	8.53969e-05	23	6.21333	17.9524	-2.28069	0.595108	9.7043e-06	0.000287451	12	4.85261	17.9524	-2.45963	0.606866	5.98085e-06	0.000133747	CPS1	ENSG00000021826	CPS1
ENSG00000021852	C8B	0.666667	1.98667	0.333333	0.443159	0.95664	-0.0730252	0.928117	0.518912		0	0	0.95664	-0.143481	1.03462	0.194795	0.271377	0	0	0.95664	-0.12009	0.95708	0.26108		0	0	0.95664	-0.139107	1.03226	0.32613		C8B	ENSG00000021852	C8B
ENSG00000022267	FHL1	7	22.1232	26.3333	13.6745	26.0397	-0.858542	0.431462	0.0231904	0.0678662	69.6667	10.3152	26.0397	-1.13104	0.414215	0.00253686	0.00787701	58.3333	11.0074	26.0397	-1.10124	0.425461	0.00356194	0.0197797	31.3333	11.669	26.0397	-1.06417	0.432891	0.00618664	0.0191895	FHL1	ENSG00000022267	FHL1
ENSG00000022277	RTF2	23.6667	78.1467	322.333	115.028	223.975	0.362521	0.37699	0.294654	0.400243	1042.67	137.73	223.975	0.685656	0.385855	0.0545982	0.0985347	820.667	126.443	223.975	0.514652	0.380941	0.140691	0.240953	366.667	136.361	223.975	0.505215	0.383338	0.154497	0.237655	RTF2	ENSG00000022277	RTF2
ENSG00000022355	GABRA1	15	49.2793	5.33333	5.91936	23.3418	-2.54703	1.46287	0.00362797	0.0195736	0.666667	0.135966	23.3418	-8.35298	1.58088	4.30989e-09	3.07472e-07	4.66667	3.10564	23.3418	-3.84127	1.45892	0.000158173	0.00224698	0.666667	0.352419	23.3418	-6.92102	1.6658	4.75482e-07	2.0657e-05	GABRA1	ENSG00000022355	GABRA1
ENSG00000022556	NLRP2	6.66667	21.4406	2.66667	2.56355	10.8447	-3.02336	1.25129	0.000666758	0.00615917	3.66667	0.679823	10.8447	-4.76763	1.14365	1.19507e-06	2.36295e-05	3.33333	1.6629	10.8447	-4.21777	1.27421	1.43716e-05	0.000390474	1.33333	0.920865	10.8447	-4.55882	1.32872	1.77049e-05	0.000280359	NLRP2	ENSG00000022556	NLRP2
ENSG00000022567	SLC45A4	4.66667	15.2748	7.66667	4.55796	12.056	-1.67259	0.835657	0.00662477	0.02951	21.3333	3.67894	12.056	-1.83228	0.771558	0.00282731	0.00859217	18.6667	5.32739	12.056	-1.52394	0.803845	0.00925756	0.0381018	8.66667	3.68835	12.056	-1.88959	0.822335	0.00327307	0.0117895	SLC45A4	ENSG00000022567	SLC45A4
ENSG00000022840	RNF10	22	70.6801	298	123.297	213.278	0.575634	0.27898	0.0309784	0.0821306	942	132.973	213.278	0.771421	0.277166	0.00385909	0.011117	745.333	115.312	213.278	0.561843	0.27676	0.0350311	0.0935938	352	128.934	213.278	0.574356	0.278786	0.0309968	0.0669077	RNF10	ENSG00000022840	RNF10
ENSG00000022976	ZNF839	4	14.1946	13.6667	5.35698	16.5218	-1.11856	0.542618	0.0125913	0.0452654	56.6667	8.23867	16.5218	-0.641208	0.472373	0.115615	0.181858	44.6667	7.88289	16.5218	-0.695734	0.484108	0.0872242	0.173757	22	8.33993	16.5218	-0.748011	0.500427	0.0793258	0.140384	ZNF839	ENSG00000022976	ZNF839
ENSG00000023041	ZDHHC6	4.33333	14.5039	56.3333	23.7316	37.4463	0.50526	0.442105	0.202759	0.303425	152.333	21.095	37.4463	0.420748	0.433861	0.288969	0.368299	126.667	19.3834	37.4463	0.356749	0.431727	0.360349	0.469305	59	21.3822	37.4463	0.310249	0.440949	0.443472	0.533024	ZDHHC6	ENSG00000023041	ZDHHC6
ENSG00000023171	GRAMD1B	7.33333	25.0932	22.3333	10.7141	26.651	-1.31253	0.441402	0.000776436	0.00683787	69.6667	9.82832	26.651	-1.25798	0.405942	0.000631185	0.0026015	67.3333	12.712	26.651	-0.998065	0.409646	0.00609601	0.0284482	34	12.4193	26.651	-1.06315	0.420557	0.00507325	0.016524	GRAMD1B	ENSG00000023171	GRAMD1B
ENSG00000023191	RNH1	27	89.6085	354.667	145.07	223.679	0.511777	0.294284	0.0669971	0.137547	911	126.48	223.679	0.409058	0.291012	0.141756	0.213796	687	107.037	223.679	0.166842	0.289652	0.550796	0.643835	379	128.408	223.679	0.303946	0.293178	0.285609	0.379445	RNH1	ENSG00000023191	RNH1
ENSG00000023228	NDUFS1	12	40.302	132	60.7413	98.2789	0.391265	0.27325	0.136587	0.227784	362.333	54.2466	98.2789	0.335936	0.266529	0.195397	0.272073	257	47.0294	98.2789	0.0941688	0.268631	0.720875	0.787349	170.667	64.8211	98.2789	0.451861	0.272927	0.0872746	0.151335	NDUFS1	ENSG00000023228	NDUFS1
ENSG00000023287	RB1CC1	9.33333	30.0125	269	109.667	175.678	1.60517	0.360493	2.74971e-06	9.77757e-05	734.667	107.902	175.678	1.641	0.356069	1.436e-06	2.68989e-05	631.333	101.598	175.678	1.53127	0.358229	6.86212e-06	0.000223814	340.667	126.749	175.678	1.74295	0.359522	4.08486e-07	1.86138e-05	RB1CC1	ENSG00000023287	RB1CC1
ENSG00000023318	ERP44	30	95.4944	260	118.14	188.432	0.0853538	0.212961	0.683594	0.758077	678.333	100.138	188.432	-0.0596441	0.208228	0.767493	0.810958	556.333	90.8087	188.432	-0.173431	0.211023	0.399185	0.506878	259	98.5289	188.432	-0.21341	0.214618	0.30713	0.397979	ERP44	ENSG00000023318	ERP44
ENSG00000023330	ALAS1	7.33333	25.1687	102	40.95	71.8185	0.553247	0.390011	0.12135	0.209805	316.667	43.8374	71.8185	0.701257	0.388036	0.0509591	0.0932159	256.333	42.5521	71.8185	0.614667	0.388409	0.0845301	0.169855	123.333	39.8585	71.8185	0.468574	0.3891	0.195851	0.285481	ALAS1	ENSG00000023330	ALAS1
ENSG00000023445	BIRC3	17	52.8131	476.667	195.005	333.515	1.54222	0.272156	2.62981e-09	3.0202e-07	1515	220.606	333.515	1.81878	0.269051	1.85441e-12	4.9971e-10	1079	181.079	333.515	1.49542	0.270807	6.48827e-09	7.67476e-07	695	257.11	333.515	1.90101	0.271139	3.03382e-13	9.65288e-11	BIRC3	ENSG00000023445	BIRC3
ENSG00000023516	AKAP11	5.66667	18.343	88.6667	49.442	69.3998	0.953358	0.463265	0.020386	0.0625227	251.333	40.252	69.3998	0.852773	0.451234	0.0373844	0.0724081	204.333	41.5674	69.3998	0.79203	0.453737	0.0500355	0.119021	114.333	43.1077	69.3998	0.851284	0.456994	0.0397702	0.081638	AKAP11	ENSG00000023516	AKAP11
ENSG00000023572	GLRX2	3.33333	9.47175	37.3333	15.1218	31.5633	0.300412	0.475746	0.478235	0.580384	140.333	19.4636	31.5633	0.646692	0.482717	0.139131	0.210577	117.667	19.1376	31.5633	0.611037	0.482282	0.154609	0.257846	50	20.5634	31.5633	0.52953	0.488425	0.226663	0.319979	GLRX2	ENSG00000023572	GLRX2
ENSG00000023608	SNAPC1	12	37.401	432.333	198.702	265.883	2.09572	0.419704	1.16779e-07	7.35145e-06	1112.67	147.378	265.883	1.75869	0.414983	6.27401e-06	7.83343e-05	918	168.462	265.883	1.8333	0.418662	2.79989e-06	0.000111637	448.667	162.609	265.883	1.7393	0.417515	8.90933e-06	0.000176013	SNAPC1	ENSG00000023608	SNAPC1
ENSG00000023697	DERA	3	10.5305	37.3333	16.5544	32.5808	0.450777	0.485025	0.28792	0.393453	158.667	22.0139	32.5808	0.922967	0.497289	0.040663	0.0777443	122.667	22.1725	32.5808	0.834658	0.497147	0.0586069	0.132433	50	16.0523	32.5808	0.445618	0.488129	0.308516	0.399547	DERA	ENSG00000023697	DERA
ENSG00000023734	STRAP	18	55.3021	339.333	151.773	224.18	1.15136	0.325961	0.000185996	0.00254334	914	128.545	224.18	0.997485	0.320552	0.00106779	0.00394162	725.667	125.053	224.18	0.885592	0.321733	0.0035847	0.0198415	371	141.79	224.18	0.995028	0.323714	0.00126517	0.00578111	STRAP	ENSG00000023734	STRAP
ENSG00000023839	ABCC2	3	10.5305	3	2.44529	6.93591	-2.10414	1.00452	0.00268569	0.0160171	11	1.56683	6.93591	-2.32433	0.867024	0.000692176	0.00279403	6.33333	1.77214	6.93591	-2.63034	0.947774	0.000293105	0.00347399	4	1.95753	6.93591	-2.2351	0.960633	0.00179974	0.00748624	ABCC2	ENSG00000023839	ABCC2
ENSG00000023892	DEF6	5.33333	19.2087	25.3333	11.8776	23.4368	-0.637824	0.486391	0.119454	0.207434	72.6667	9.77442	23.4368	-0.761844	0.47358	0.0642771	0.112955	63.6667	9.07354	23.4368	-0.726056	0.479018	0.0763381	0.158807	35.3333	12.4368	23.4368	-0.586884	0.478056	0.157547	0.24108	DEF6	ENSG00000023892	DEF6
ENSG00000023902	PLEKHO1	8.33333	28.2369	46.6667	16.9571	41.8281	-0.643585	0.437088	0.094379	0.175031	164	21.9552	41.8281	-0.316619	0.411036	0.394276	0.472055	141.333	22.779	41.8281	-0.284817	0.411474	0.438045	0.542488	59	19.6421	41.8281	-0.580166	0.432485	0.13478	0.213036	PLEKHO1	ENSG00000023902	PLEKHO1
ENSG00000023909	GCLM	25	75.6204	276	137.832	206.032	0.537057	0.330017	0.0831171	0.159722	690.667	98.4016	206.032	0.214198	0.323561	0.489018	0.564008	580.667	119.629	206.032	0.348916	0.326285	0.257108	0.365974	307.667	127.804	206.032	0.41981	0.329054	0.179969	0.267653	GCLM	ENSG00000023909	GCLM
ENSG00000024048	UBR2	17	53.3334	99.6667	46.1015	89.7798	-0.461644	0.24108	0.0456958	0.106806	312	45.4489	89.7798	-0.365739	0.228883	0.0992027	0.160907	277	50.9091	89.7798	-0.269279	0.230728	0.22503	0.332802	117.667	43.7787	89.7798	-0.54818	0.240275	0.0181323	0.0438931	UBR2	ENSG00000024048	UBR2
ENSG00000024422	EHD2	7	20.9482	136.333	50.2139	91.3017	0.875055	0.427987	0.024218	0.0698469	418.333	59.6385	91.3017	1.19264	0.429838	0.00272853	0.00835004	337.333	54.7513	91.3017	1.03549	0.430286	0.00857867	0.0360947	177.667	60.4694	91.3017	1.079	0.431909	0.00683223	0.0206826	EHD2	ENSG00000024422	EHD2
ENSG00000024526	DEPDC1	4.33333	13.7905	50	17.4361	32.1637	0.156243	0.601891	0.740393	0.80315	153.333	18.2101	32.1637	0.2581	0.622018	0.607842	0.67299	113.333	16.4512	32.1637	0.111927	0.600495	0.815048	0.863676	58.3333	17.3594	32.1637	0.0838732	0.618537	0.868544	0.900778	DEPDC1	ENSG00000024526	DEPDC1
ENSG00000024862	CCDC28A	6	17.536	82	40.0105	65.5799	0.727406	0.461628	0.0747361	0.148537	296.333	42.6631	65.5799	0.910833	0.462013	0.0296898	0.0596484	246.333	43.7606	65.5799	0.865047	0.464433	0.0366269	0.0965634	93	30.5533	65.5799	0.380439	0.448941	0.351646	0.443137	CCDC28A	ENSG00000024862	CCDC28A
ENSG00000025039	RRAGD	9	30.0893	93.6667	35.2997	67.8973	0.122025	0.40122	0.73916	0.802267	284.667	37.7955	67.8973	0.254599	0.401495	0.492846	0.567798	225	35.8873	67.8973	0.152412	0.399334	0.676547	0.751799	113.333	40.109	67.8973	0.182159	0.406547	0.627262	0.701271	RRAGD	ENSG00000025039	RRAGD
ENSG00000025156	HSF2	1.66667	4.99607	36.3333	15.9688	22.8742	1.04973	0.646344	0.0522401	0.116679	106	14.4394	22.8742	1.04717	0.633459	0.0565194	0.101507	84.6667	12.6317	22.8742	0.918069	0.626407	0.0820336	0.166269	37.6667	13.0397	22.8742	0.776861	0.622671	0.143001	0.22342	HSF2	ENSG00000025156	HSF2
ENSG00000025293	PHF20	22.3333	73.5074	114	45.5897	111.976	-0.788446	0.308279	0.0065439	0.0292471	440.333	59.8376	111.976	-0.326937	0.291527	0.238742	0.320617	346	56.3541	111.976	-0.435404	0.295986	0.119535	0.215495	159.667	59.5964	111.976	-0.493647	0.30066	0.0834406	0.14614	PHF20	ENSG00000025293	PHF20
ENSG00000025423	HSD17B6	0.666667	1.98667	3.66667	2.84904	3.31733	0.0228351	0.783801	0.965377	0.975246	11.3333	1.48855	3.31733	-0.184532	0.845128	0.698578	0.752471	11.3333	1.33717	3.31733	-0.133201	0.799508	0.757458	0.816747	4	1.0609	3.31733	-0.340359	0.899898	0.481827	0.569352	HSD17B6	ENSG00000025423	HSD17B6
ENSG00000025434	NR1H3	6.66667	23.3163	27.3333	11.9329	27.4151	-0.862513	0.518649	0.0471202	0.108863	72.3333	11.3025	27.4151	-0.928288	0.500697	0.0319267	0.0633997	72.3333	12.0977	27.4151	-0.773076	0.500174	0.0682473	0.146973	33	15.2295	27.4151	-0.672965	0.500443	0.116786	0.190467	NR1H3	ENSG00000025434	NR1H3
ENSG00000025708	TYMP	19	61.5931	73.3333	35.3989	71.9043	-0.86677	0.498196	0.0429851	0.1026	153.333	23.7737	71.9043	-1.30054	0.506516	0.0036312	0.010585	135	39.8544	71.9043	-0.7733	0.492988	0.0645604	0.141664	81	35.6672	71.9043	-0.871932	0.495579	0.0442368	0.0887968	TYMP	ENSG00000025708	TYMP
ENSG00000025770	NCAPH2	4.66667	15.3713	31	10.801	22.2712	-0.376699	0.495505	0.369282	0.475146	79	11.4593	22.2712	-0.393236	0.489101	0.354756	0.432816	56.6667	10.4799	22.2712	-0.52397	0.505	0.215447	0.322589	29.3333	11.1263	22.2712	-0.545912	0.51502	0.214956	0.306771	NCAPH2	ENSG00000025770	NCAPH2
ENSG00000025772	TOMM34	8.66667	28.5462	248.667	102.871	154.196	1.54708	0.463089	0.000227869	0.00293861	723.667	94.6442	154.196	1.54044	0.457673	0.000241766	0.00123824	555.667	84.4119	154.196	1.31399	0.457589	0.00145527	0.0108037	299.667	100.341	154.196	1.46107	0.459563	0.000502033	0.0029706	TOMM34	ENSG00000025772	TOMM34
ENSG00000025796	SEC63	12.6667	43.3624	162	72.0768	125.884	0.5484	0.325266	0.0720044	0.144675	551.667	81.2115	125.884	0.807909	0.323792	0.00863521	0.0214691	444.667	77.5828	125.884	0.690765	0.32491	0.0238995	0.0726485	192.667	66.739	125.884	0.421562	0.323746	0.1679	0.253205	SEC63	ENSG00000025796	SEC63
ENSG00000025800	KPNA6	24	76.0516	216.333	95.678	171.677	0.089484	0.227922	0.686806	0.760497	637.667	94.6039	171.677	0.174344	0.222348	0.421479	0.499582	510.333	94.3828	171.677	0.102488	0.225062	0.642053	0.723758	280.667	105.327	171.677	0.195748	0.227269	0.379142	0.470452	KPNA6	ENSG00000025800	KPNA6
ENSG00000026025	VIM	329	1037.11	4529	1894.86	2910.61	0.583454	0.441469	0.128706	0.218477	12879.7	1585.24	2910.61	0.472543	0.439241	0.230493	0.311089	9825.67	1502.25	2910.61	0.315412	0.429049	0.405742	0.513011	4895	1605.42	2910.61	0.321305	0.433464	0.400919	0.492619	VIM	ENSG00000026025	VIM
ENSG00000026036	RTEL1-TNFRSF6B	3	11.3308	12	5.7093	13.6247	-0.761754	0.598855	0.0991795	0.181038	52	7.41995	13.6247	-0.369693	0.526156	0.402494	0.480704	37	5.88505	13.6247	-0.5509	0.548678	0.211247	0.318368	20	7.04807	13.6247	-0.513545	0.556554	0.26514	0.35847	RTEL1-TNFRSF6B	ENSG00000026036	RTEL1-TNFRSF6B
ENSG00000026103	FAS	11.6667	36.4748	9	7.60481	21.5841	-2.27909	0.919861	0.0010571	0.00848327	19.3333	3.2392	21.5841	-3.33757	0.863822	7.93396e-06	9.25531e-05	20	6.30769	21.5841	-2.50351	0.915835	0.000395226	0.0043421	6	1.28519	21.5841	-4.33624	0.927393	4.19221e-07	1.89601e-05	FAS	ENSG00000026103	FAS
ENSG00000026297	RNASET2	23	77.2937	93.3333	46.5328	103.223	-0.914934	0.314628	0.00185212	0.0124626	339.333	49.5466	103.223	-0.652606	0.297874	0.0209238	0.0448488	275	54.4239	103.223	-0.631101	0.303262	0.0263518	0.0778488	127	50.1972	103.223	-0.781515	0.308294	0.00716413	0.0214758	RNASET2	ENSG00000026297	RNASET2
ENSG00000026508	CD44	147.333	455.254	2523	1126.45	1827.78	1.04378	0.184512	8.19926e-09	8.19781e-07	7697.33	1094.54	1827.78	1.10989	0.183691	7.77268e-10	7.48041e-08	6031	1039.08	1827.78	0.964671	0.184039	9.37755e-08	7.14102e-06	3376	1224.8	1827.78	1.13379	0.184386	4.03677e-10	5.9521e-08	CD44	ENSG00000026508	CD44
ENSG00000026559	KCNG1	6.33333	21.6977	3.66667	3.86189	12.135	-0.714098	1.18241	0.0920289	0.171967	1	0.230307	12.135	-5.74648	2.13065	0.0001536	0.00086747	4.66667	5.61692	12.135	-0.581369	1.05485	0.156646	0.260217	1.33333	0.785094	12.135	-3.25804	2.67445	0.00476736	0.0157316	KCNG1	ENSG00000026559	KCNG1
ENSG00000026652	AGPAT4	7	22.7779	13.6667	8.96597	20.5461	-1.21734	0.770067	0.0287647	0.0780887	40	5.27166	20.5461	-1.75434	0.76547	0.00409432	0.0116757	32.6667	13.6025	20.5461	-0.80336	0.698082	0.109708	0.203424	16	4.69016	20.5461	-2.01224	0.80579	0.00201669	0.00816946	AGPAT4	ENSG00000026652	AGPAT4
ENSG00000026751	SLAMF7	7.33333	24.1867	16.3333	8.89467	19.3573	-1.36939	0.667983	0.00937616	0.0372265	33	4.19188	19.3573	-2.27759	0.653549	6.56864e-05	0.000451271	21.3333	8.14482	19.3573	-1.8638	0.701891	0.000751487	0.00685181	13.6667	5.44882	19.3573	-2.10508	0.692088	0.000327904	0.0022001	SLAMF7	ENSG00000026751	SLAMF7
ENSG00000026950	BTN3A1	9.33333	29.4333	49.3333	24.4655	44.3427	-0.50404	0.364219	0.12846	0.218147	145.667	22.8635	44.3427	-0.488153	0.349577	0.132805	0.203187	117	21.6615	44.3427	-0.578798	0.358274	0.0774226	0.160237	55.3333	20.7746	44.3427	-0.703524	0.369276	0.0392074	0.080858	BTN3A1	ENSG00000026950	BTN3A1
ENSG00000027001	MIPEP	0.333333	1.35005	20	8.665	12.7889	1.75434	1.1225	0.0238854	0.0691383	63.3333	9.13157	12.7889	1.95313	1.12138	0.0177551	0.0390617	38.6667	7.66495	12.7889	1.44071	1.05742	0.0434576	0.108327	22.3333	7.97537	12.7889	1.59943	1.08805	0.0358869	0.0753555	MIPEP	ENSG00000027001	MIPEP
ENSG00000027075	PRKCH	3.66667	13.5196	11.6667	7.49374	11.8518	-0.828037	0.680166	0.0956659	0.176704	26	4.09223	11.8518	-1.36234	0.704379	0.0135221	0.0311437	26.6667	4.73621	11.8518	-1.11477	0.704326	0.0344562	0.0927269	9.66667	3.145	11.8518	-1.70973	0.770518	0.00488553	0.0160166	PRKCH	ENSG00000027075	PRKCH
ENSG00000027644	INSRR	2.66667	9.89392	1	0.585559	4.38961	-2.36689	2.62029	0.00945816	0.037421	0.666667	0.135966	4.38961	-5.31182	1.99325	0.000221554	0.00115735	1	0.622522	4.38961	-3.16305	2.6167	0.00155614	0.0112265	0	0	4.38961	-7.01277	3.39318	0.000240913	0.00177178	INSRR	ENSG00000027644	INSRR
ENSG00000027697	IFNGR1	7	24.7251	137	55.9682	108.462	0.9795	0.409422	0.00870117	0.0354406	486	74.5471	108.462	1.4527	0.410229	0.000148224	0.000841649	427.333	66.7516	108.462	1.30502	0.411726	0.000602291	0.00582051	186.667	72.9818	108.462	1.29683	0.413027	0.000713644	0.00381801	IFNGR1	ENSG00000027697	IFNGR1
ENSG00000027847	B4GALT7	6.33333	20.7157	57	22.821	45.6622	0.0355044	0.373952	0.923546	0.943843	182.333	27.4014	45.6622	0.254867	0.367165	0.461767	0.538136	143	25.5947	45.6622	0.142	0.367692	0.678353	0.753146	68	25.5503	45.6622	0.0608465	0.376815	0.872455	0.903904	B4GALT7	ENSG00000027847	B4GALT7
ENSG00000027869	SH2D2A	0.666667	2.17972	2	0.427197	1.41436	-0.473671	0.961476	0.254885		3.66667	0.583441	1.41436	-0.623043	1.0718	0.190556	0.26715	1.33333	0.159424	1.41436	-0.950621	1.4393	0.0536223	0.124788	0.666667	0.11518	1.41436	-1.09488	1.58953	0.0557227	0.106546	SH2D2A	ENSG00000027869	SH2D2A
ENSG00000028116	VRK2	2.66667	9.50782	18	9.30597	15.7706	-0.151656	0.528428	0.721208	0.787484	52.6667	7.48917	15.7706	-0.222806	0.527305	0.612566	0.677186	43.6667	7.75983	15.7706	-0.214855	0.524043	0.615305	0.700909	19.3333	8.69559	15.7706	-0.265363	0.547122	0.554408	0.636175	VRK2	ENSG00000028116	VRK2
ENSG00000028137	TNFRSF1B	10	33.511	58.6667	23.3982	48.4202	-0.533673	0.347989	0.0959614	0.176942	158.667	23.4499	48.4202	-0.523435	0.33504	0.094628	0.154703	128	26.5406	48.4202	-0.503529	0.34104	0.108373	0.201776	69	24.167	48.4202	-0.568096	0.347588	0.0795817	0.140754	TNFRSF1B	ENSG00000028137	TNFRSF1B
ENSG00000028203	VEZT	11.6667	37.8055	89.3333	45.5355	79.1344	0.0131662	0.310282	0.966599	0.976171	287	43.2382	79.1344	0.061644	0.302521	0.833396	0.868376	206.667	37.0923	79.1344	-0.172702	0.307326	0.549335	0.642551	125.333	48.9401	79.1344	0.0998405	0.309668	0.737237	0.796434	VEZT	ENSG00000028203	VEZT
ENSG00000028277	POU2F2	34.3333	113.078	201.333	91.4265	177.496	-0.46907	0.299202	0.0937109	0.174189	538	80.0192	177.496	-0.540414	0.295407	0.0557581	0.100283	453.333	99.2953	177.496	-0.367458	0.296629	0.18425	0.290384	295.333	98.2638	177.496	-0.355487	0.2968	0.199074	0.289273	POU2F2	ENSG00000028277	POU2F2
ENSG00000028310	BRD9	11.3333	40.2895	85.3333	30.7331	67.5492	-0.328658	0.40148	0.358025	0.463222	264.333	37.9928	67.5492	-0.0580387	0.392293	0.86863	0.897659	213	31.8604	67.5492	-0.241965	0.394754	0.507635	0.606245	110.333	40.4307	67.5492	-0.107	0.39879	0.766058	0.81995	BRD9	ENSG00000028310	BRD9
ENSG00000028528	SNX1	9.66667	30.9063	82.3333	39.3758	72.3337	0.0708667	0.326554	0.81819	0.866357	284	42.9999	72.3337	0.304881	0.319684	0.320582	0.401031	249.333	40.9884	72.3337	0.271453	0.320901	0.376762	0.485249	108.667	40.6738	72.3337	0.119833	0.326869	0.694196	0.759952	SNX1	ENSG00000028528	SNX1
ENSG00000028839	TBPL1	4.66667	14.0416	69.6667	30.9805	42.7121	0.713846	0.500692	0.100457	0.182631	160.333	21.8774	42.7121	0.375087	0.479124	0.382074	0.459986	126.667	18.4255	42.7121	0.205913	0.470736	0.621745	0.706748	65	28.301	42.7121	0.521098	0.493333	0.233122	0.326798	TBPL1	ENSG00000028839	TBPL1
ENSG00000029153	BMAL2	4.33333	15.7377	76.6667	30.2538	49.032	0.714487	0.550737	0.118188	0.205781	231.667	29.5226	49.032	0.779673	0.551081	0.0961394	0.156862	171.333	25.9617	49.032	0.572554	0.535759	0.20395	0.310551	83	28.2988	49.032	0.572184	0.542457	0.216148	0.308164	BMAL2	ENSG00000029153	BMAL2
ENSG00000029363	BCLAF1	14.6667	49.2348	141.667	62.0228	117.258	0.15744	0.350136	0.629618	0.711771	428.667	69.6948	117.258	0.356081	0.350203	0.279251	0.35758	381	59.6024	117.258	0.190453	0.347789	0.558903	0.650484	191.333	77.0457	117.258	0.384947	0.354752	0.247492	0.341338	BCLAF1	ENSG00000029363	BCLAF1
ENSG00000029364	SLC39A9	4.33333	13.1946	124	55.8277	91.0765	1.67027	0.43343	4.51636e-05	0.000904177	443	64.971	91.0765	1.98125	0.427783	1.48802e-06	2.75722e-05	317.333	57.0037	91.0765	1.72558	0.43007	2.38597e-05	0.000565966	156	55.578	91.0765	1.63325	0.430968	6.78532e-05	0.0007243	SLC39A9	ENSG00000029364	SLC39A9
ENSG00000029534	ANK1	17	57.0683	16.6667	12.5347	37.5992	-2.01801	0.928691	0.00300002	0.0172375	38.3333	5.51944	37.5992	-3.01929	0.890354	5.5876e-05	0.00039939	34.3333	17.3045	37.5992	-1.52993	0.898791	0.0135524	0.0494471	18.6667	8.53161	37.5992	-2.51685	0.915098	0.000569339	0.00323989	ANK1	ENSG00000029534	ANK1
ENSG00000029639	TFB1M	3	8.96941	27.3333	11.945	20.7528	0.110577	0.515862	0.802013	0.853998	86	10.9832	20.7528	0.119399	0.515087	0.793536	0.834223	67.6667	10.5996	20.7528	0.0738268	0.510245	0.868001	0.903069	36.6667	12.2729	20.7528	0.116155	0.525011	0.801256	0.847867	TFB1M	ENSG00000029639	TFB1M
ENSG00000029725	RABEP1	11	36.7795	128	47.5718	99.0989	0.224451	0.399814	0.541361	0.636079	437.333	58.0594	99.0989	0.555329	0.407346	0.137924	0.209355	380	56.9951	99.0989	0.502891	0.405819	0.173715	0.278837	169.667	64.1424	99.0989	0.522505	0.410806	0.164783	0.249582	RABEP1	ENSG00000029725	RABEP1
ENSG00000029993	HMGB3	8.66667	29.1421	63.3333	24.9374	56.406	-0.264296	0.441491	0.490875	0.592067	244	33.7982	56.406	0.151203	0.433552	0.703462	0.756739	202	28.3295	56.406	-0.0119112	0.429654	0.973682	0.981979	94.3333	32.9537	56.406	0.00414677	0.439309	0.995361	0.996735	HMGB3	ENSG00000029993	HMGB3
ENSG00000030066	NUP160	9	27.9806	52	30.4076	46.6612	-0.208678	0.378208	0.540021	0.634782	152.333	22.176	46.6612	-0.431691	0.37462	0.211105	0.289543	121.667	23.3525	46.6612	-0.45365	0.380937	0.188562	0.295006	60	20.626	46.6612	-0.614425	0.392687	0.0872005	0.15125	NUP160	ENSG00000030066	NUP160
ENSG00000030110	BAK1	2.66667	9.95204	74.6667	32.2379	43.272	1.46676	0.561186	0.0033461	0.0185136	179.667	23.8484	43.272	1.18636	0.542207	0.015053	0.0340462	134.667	21.2643	43.272	1.00281	0.538651	0.0339075	0.0918084	76.3333	30.5257	43.272	1.31928	0.554871	0.00807457	0.0235359	BAK1	ENSG00000030110	BAK1
ENSG00000030304	MUSK	1	2.81634	2.33333	1.24232	2.96848	-0.696015	0.980924	0.161373	0.257376	5.66667	0.99134	2.96848	-0.941499	1.07201	0.103765	0.16675	10	1.68369	2.96848	-0.395775	0.812911	0.397328	0.505035	3	0.992787	2.96848	-0.831924	1.04549	0.142431	0.222702	MUSK	ENSG00000030304	MUSK
ENSG00000030419	IKZF2	5.33333	16.6656	11.3333	7.03504	16.4901	-1.16682	0.772308	0.0351666	0.0894533	31	4.84136	16.4901	-1.58777	0.763585	0.00795263	0.0201059	25	9.16516	16.4901	-0.982237	0.738688	0.060465	0.135544	17.6667	6.40507	16.4901	-1.23947	0.756293	0.031849	0.0683728	IKZF2	ENSG00000030419	IKZF2
ENSG00000030582	GRN	61	201.819	533	230.435	447.308	0.0144443	0.259819	0.959912	0.971053	1645.33	260.69	447.308	0.246481	0.259544	0.326444	0.407067	1521.67	260.676	447.308	0.224611	0.259546	0.369816	0.478464	701.333	257.423	447.308	0.123738	0.260769	0.623378	0.697746	GRN	ENSG00000030582	GRN
ENSG00000031003	FAM13B	13.6667	44.3233	32	19.5893	42.7583	-1.21846	0.627392	0.014619	0.0501068	82.3333	13.4273	42.7583	-1.60605	0.621094	0.00228609	0.00725359	73.3333	20.7775	42.7583	-1.15272	0.619171	0.0195592	0.0637587	41.3333	17.2798	42.7583	-1.35322	0.623027	0.00922068	0.0260477	FAM13B	ENSG00000031003	FAM13B
ENSG00000031081	ARHGAP31	2	7.05954	6.66667	3.3315	8.41139	-0.802059	0.747763	0.11408	0.200498	19	2.61175	8.41139	-1.00991	0.741688	0.0606052	0.107453	17.3333	4.52688	8.41139	-0.682202	0.697937	0.161105	0.264906	12.3333	4.79631	8.41139	-0.472076	0.663206	0.343468	0.434844	ARHGAP31	ENSG00000031081	ARHGAP31
ENSG00000031691	CENPQ	3	9.16246	41.3333	19.4746	32.8314	0.622069	0.502865	0.15609	0.251451	138.667	18.2745	32.8314	0.70935	0.498671	0.113954	0.179755	100	21.5877	32.8314	0.669638	0.500312	0.127633	0.225176	53	20.0281	32.8314	0.64105	0.505302	0.154483	0.237655	CENPQ	ENSG00000031691	CENPQ
ENSG00000031698	SARS1	14	46.7308	235	89.5269	148.101	0.74566	0.367355	0.0278843	0.0767033	613	84.5396	148.101	0.742512	0.363877	0.0290132	0.0586137	511	80.7505	148.101	0.638251	0.363108	0.0589258	0.132967	258.333	95.3775	148.101	0.756025	0.367719	0.0281706	0.0621308	SARS1	ENSG00000031698	SARS1
ENSG00000031823	RANBP3	5.33333	17.5133	53.3333	20.5022	41.7235	0.111185	0.417833	0.771114	0.829428	175	26.5551	41.7235	0.416848	0.417631	0.278128	0.356554	121.333	21.3816	41.7235	0.137533	0.41403	0.715404	0.783302	73.3333	25.9972	41.7235	0.304	0.423312	0.433733	0.524447	RANBP3	ENSG00000031823	RANBP3
ENSG00000032219	ARID4A	10	32.3265	69.3333	31.6681	59.0631	-0.230098	0.30994	0.428172	0.533082	191.667	27.5517	59.0631	-0.301733	0.300812	0.29108	0.370289	170.667	35.276	59.0631	-0.15246	0.301716	0.589893	0.677968	87.6667	32.4587	59.0631	-0.216848	0.308985	0.458418	0.547181	ARID4A	ENSG00000032219	ARID4A
ENSG00000032389	EIPR1	6	19.693	37.6667	13.2378	31.851	-0.501649	0.486961	0.227184	0.329138	140.667	18.8539	31.851	-0.0882944	0.458982	0.824959	0.861353	101.667	14.5812	31.851	-0.322797	0.466885	0.425499	0.531216	51.6667	16.9752	31.851	-0.320679	0.476826	0.44347	0.533024	EIPR1	ENSG00000032389	EIPR1
ENSG00000032444	PNPLA6	10	34.2346	84.3333	36.1656	70.2123	-0.0587383	0.385492	0.865025	0.901967	247	38.3699	70.2123	0.0951477	0.381648	0.790202	0.831413	198.667	33.8821	70.2123	-0.0590258	0.382427	0.863932	0.900332	125	49.6144	70.2123	0.309539	0.389067	0.390872	0.482892	PNPLA6	ENSG00000032444	PNPLA6
ENSG00000032742	IFT88	6.33333	19.2889	60.3333	34.7796	50.8565	0.393539	0.434846	0.30892	0.414651	164.667	26.0297	50.8565	0.18773	0.426089	0.635757	0.697754	146.667	32.9362	50.8565	0.33219	0.430481	0.389476	0.497672	70	26.3179	50.8565	0.111152	0.433246	0.780231	0.831439	IFT88	ENSG00000032742	IFT88
ENSG00000033011	ALG1	15.3333	48.4633	32.6667	19.9899	52.0122	-1.39013	0.605274	0.00531563	0.0253268	122.667	19.5616	52.0122	-1.21689	0.572058	0.0124053	0.0290395	104	27.9968	52.0122	-0.877573	0.562804	0.0559794	0.128542	57	24.8438	52.0122	-1.00453	0.568587	0.0360948	0.0756781	ALG1	ENSG00000033011	ALG1
ENSG00000033030	ZCCHC8	13	40.6683	48.3333	34.0641	52.2555	-0.442883	0.532929	0.309528	0.415059	128.333	19.4873	52.2555	-0.966065	0.573046	0.0451058	0.0845705	114.333	33.1028	52.2555	-0.45954	0.534958	0.293166	0.402542	42.3333	15.3696	52.2555	-1.37003	0.611394	0.00773181	0.0227785	ZCCHC8	ENSG00000033030	ZCCHC8
ENSG00000033050	ABCF2	9.66667	33.2306	85.6667	33.0084	69.497	-0.0778194	0.378351	0.819976	0.867846	292.667	43.7761	69.497	0.297788	0.375758	0.393359	0.471196	237	35.8238	69.497	0.0830213	0.373183	0.809275	0.859047	106.667	39.8826	69.497	0.074937	0.380664	0.831879	0.871323	ABCF2	ENSG00000033050	ABCF2
ENSG00000033100	CHPF2	6.33333	21.6012	93.6667	44.7408	81.3491	0.75933	0.384397	0.0321427	0.0841155	346.667	53.8677	81.3491	1.15	0.383018	0.00143542	0.00499562	263.667	48.1756	81.3491	0.936994	0.383566	0.00853661	0.0359946	136.667	55.3352	81.3491	1.05582	0.387778	0.00367074	0.0128867	CHPF2	ENSG00000033100	CHPF2
ENSG00000033122	LRRC7	12.6667	41.915	5.66667	6.35458	22.4333	-1.05034	1.51007	0.0443603	0.104605	3.66667	0.818747	22.4333	-4.90643	1.81322	0.000172628	0.000950185	8.66667	8.66726	22.4333	-0.841694	1.24142	0.0806543	0.16464	2.33333	1.02152	22.4333	-4.29781	1.94805	0.000790185	0.00410625	LRRC7	ENSG00000033122	LRRC7
ENSG00000033170	FUT8	9.66667	31.8699	183.333	79.8986	145.944	1.08461	0.311423	0.000267844	0.00325414	670	96.3174	145.944	1.45817	0.307097	9.48886e-07	1.99541e-05	542.333	89.2585	145.944	1.33321	0.309222	7.62007e-06	0.000241434	263.667	98.452	145.944	1.34151	0.3109	7.81623e-06	0.000162765	FUT8	ENSG00000033170	FUT8
ENSG00000033178	UBA6	9	28.1127	104.667	53.2564	74.9954	0.546657	0.329513	0.0785908	0.153612	249.333	36.7696	74.9954	0.205396	0.319917	0.502732	0.577424	221.333	40.5337	74.9954	0.265719	0.321946	0.377635	0.485887	121	45.0331	74.9954	0.356566	0.327571	0.252523	0.346426	UBA6	ENSG00000033178	UBA6
ENSG00000033327	GAB2	4.66667	14.2928	8.33333	2.99889	10.5113	-2.03593	0.646476	0.000247051	0.00308759	21.6667	2.89045	10.5113	-2.1974	0.585184	2.18802e-05	0.000196349	19	3.78664	10.5113	-1.99887	0.608469	0.000123282	0.00186319	8	2.70094	10.5113	-2.38382	0.648597	3.04305e-05	0.000411495	GAB2	ENSG00000033327	GAB2
ENSG00000033627	ATP6V0A1	16.3333	52.2413	54	25.7115	58.324	-1.16897	0.406848	0.00149008	0.0107317	133.333	21.1759	58.324	-1.35528	0.392777	0.00018825	0.00101572	115	28.1146	58.324	-1.13368	0.402514	0.0016994	0.0119185	78.6667	28.5061	58.324	-1.01883	0.395809	0.00510952	0.0166072	ATP6V0A1	ENSG00000033627	ATP6V0A1
ENSG00000033800	PIAS1	10	32.402	109	61.4826	88.1515	0.548161	0.406057	0.135208	0.226098	271.667	43.8959	88.1515	0.261389	0.395091	0.476204	0.551658	218.333	46.6838	88.1515	0.238473	0.396009	0.50918	0.607458	148.667	60.0189	88.1515	0.564132	0.406747	0.132866	0.210742	PIAS1	ENSG00000033800	PIAS1
ENSG00000033867	SLC4A7	6	19.8273	67	31.534	45.4342	0.396547	0.391515	0.269319	0.373256	176	23.3702	45.4342	0.185021	0.382793	0.604848	0.670344	145.333	22.4606	45.4342	0.154463	0.382803	0.663968	0.741443	66.3333	24.5227	45.4342	0.0814071	0.392571	0.82519	0.866285	SLC4A7	ENSG00000033867	SLC4A7
ENSG00000034053	APBA2	6.33333	21.3991	23	7.82555	25.1025	-1.18966	0.541097	0.00973725	0.0381258	89	13.1738	25.1025	-0.618019	0.479901	0.139503	0.211106	66.6667	12.6204	25.1025	-0.731111	0.497433	0.0826028	0.167041	37.6667	11.9468	25.1025	-0.797335	0.504731	0.0693293	0.126355	APBA2	ENSG00000034053	APBA2
ENSG00000034152	MAP2K3	7.66667	23.7826	112.333	44.634	82.4424	0.570369	0.514184	0.191627	0.291071	375.667	47.5594	82.4424	0.743497	0.524677	0.103082	0.165904	298	43.9573	82.4424	0.587241	0.513538	0.181529	0.287514	163.333	56.9993	82.4424	0.815865	0.533144	0.0772424	0.137502	MAP2K3	ENSG00000034152	MAP2K3
ENSG00000034239	CLXN	3	11.1097	0	0	4.56149	-0.138379	0.950747	0.121866	0.210312	0.333333	0.0343844	4.56149	-0.16468	1.03951	0.081885	0.13742	0	0	4.56149	-0.142083	0.962841	0.0769785	0.15969	0	0	4.56149	-0.165052	1.03974	0.106391	0.177101	CLXN	ENSG00000034239	CLXN
ENSG00000034510	TMSB10	561	1784.28	6245	2084.47	4195.4	0.0508806	0.458357	0.902993	0.928785	19958	2488.89	4195.4	0.332794	0.47495	0.424879	0.502949	15692	2233.07	4195.4	0.152316	0.461521	0.707268	0.776936	7005.67	2316.02	4195.4	0.101403	0.467837	0.810793	0.855014	TMSB10	ENSG00000034510	TMSB10
ENSG00000034533	ASTE1	1.66667	4.80302	8.33333	3.79812	8.22842	-0.35585	0.736869	0.456427	0.559409	26	4.45287	8.22842	-0.22003	0.720571	0.66386	0.722334	17.6667	3.63917	8.22842	-0.379647	0.740483	0.43336	0.538189	10.6667	5.80274	8.22842	-0.0921859	0.717731	0.850851	0.88679	ASTE1	ENSG00000034533	ASTE1
ENSG00000034677	RNF19A	5.33333	17.5133	87	37.065	62.1608	0.797811	0.433936	0.0414946	0.100282	271.333	35.5884	62.1608	0.868246	0.428431	0.027894	0.056766	218.667	35.0672	62.1608	0.799029	0.429558	0.039959	0.102266	112.333	40.8328	62.1608	0.879297	0.435455	0.0277736	0.061487	RNF19A	ENSG00000034677	RNF19A
ENSG00000034693	PEX3	0.666667	2.17972	26.6667	12.3681	20.3278	1.58725	0.897193	0.0320845	0.084002	90.3333	12.7422	20.3278	1.86521	0.898577	0.018068	0.0396068	80.6667	15.3396	20.3278	1.98202	0.913097	0.0128542	0.0477497	32	13.1463	20.3278	1.65197	0.89559	0.030237	0.0656427	PEX3	ENSG00000034693	PEX3
ENSG00000034713	GABARAPL2	17.6667	55.5887	214	100.427	166.94	0.574179	0.282618	0.0334535	0.0863919	667.333	97.5546	166.94	0.635064	0.278355	0.0183576	0.0401205	552.333	97.7212	166.94	0.585112	0.28045	0.0303389	0.0852749	255.333	97.8534	166.94	0.510505	0.28205	0.0614482	0.115063	GABARAPL2	ENSG00000034713	GABARAPL2
ENSG00000034971	MYOC	0.666667	2.7001	0	0	1.07647	-0.116883	0.94515	0.31819		0	0	1.07647	-0.143955	1.03484	0.168462	0.243589	0	0	1.07647	-0.120896	0.957452	0.228759		0	0	1.07647	-0.140079	1.03278	0.288736	0.380791	MYOC	ENSG00000034971	MYOC
ENSG00000035115	SH3YL1	4.33333	14.5039	10.6667	6.30705	12.2444	-1.26751	0.619697	0.00989828	0.0385351	25	3.592	12.2444	-1.83764	0.588744	0.000280109	0.00138136	21	4.08557	12.2444	-1.77309	0.612063	0.000538948	0.00536018	11	3.77398	12.2444	-1.82323	0.632395	0.000684353	0.00369958	SH3YL1	ENSG00000035115	SH3YL1
ENSG00000035141	FAM136A	8.33333	27.0031	121.333	53.3907	86.0991	0.718844	0.390695	0.0447474	0.105299	357	47.8988	86.0991	0.678564	0.383882	0.058051	0.103759	302	48.88	86.0991	0.651009	0.385452	0.0666312	0.14472	142	52.3769	86.0991	0.642205	0.388914	0.0753861	0.134886	FAM136A	ENSG00000035141	FAM136A
ENSG00000035403	VCL	12.6667	41.0741	248.667	105.655	161.725	1.13797	0.280318	2.57124e-05	0.00057962	657.333	96.9127	161.725	1.07923	0.274889	5.16286e-05	0.000377031	507.667	89.8739	161.725	0.925687	0.276914	0.00052706	0.0052834	294.333	105.844	161.725	1.0825	0.278953	6.22775e-05	0.000689539	VCL	ENSG00000035403	VCL
ENSG00000035499	DEPDC1B	3	10.3375	17.3333	7.82647	13.9045	-0.265227	0.61696	0.56363	0.655044	51.6667	6.30046	13.9045	-0.425948	0.638259	0.390171	0.467734	30.6667	4.67267	13.9045	-0.71804	0.693982	0.157083	0.260869	19.3333	7.11164	13.9045	-0.4519	0.656608	0.367696	0.459519	DEPDC1B	ENSG00000035499	DEPDC1B
ENSG00000035664	DAPK2	11	36.0706	32.3333	17.6227	39.1205	-1.21894	0.432164	0.00152761	0.0109234	106.667	15.9643	39.1205	-1.15886	0.403769	0.00170713	0.00575132	81.6667	18.5123	39.1205	-1.14808	0.418775	0.00210099	0.0137101	48.3333	16.8773	39.1205	-1.16785	0.419382	0.0022599	0.00890644	DAPK2	ENSG00000035664	DAPK2
ENSG00000035681	NSMAF	4	12.8265	68.3333	35.1513	49.4715	1.01635	0.485949	0.018651	0.0587182	174.667	26.8162	49.4715	0.775651	0.467491	0.0676077	0.117614	146.667	32.4661	49.4715	0.853735	0.476065	0.043677	0.108564	75.6667	28.7483	49.4715	0.759403	0.474673	0.0767486	0.136786	NSMAF	ENSG00000035681	NSMAF
ENSG00000035687	ADSS2	5	16.4037	95.6667	40.487	70.9977	1.01197	0.414131	0.00799164	0.0333744	287	43.0705	70.9977	1.16129	0.408664	0.00244557	0.00765911	245	42.033	70.9977	1.11281	0.411592	0.00356398	0.0197797	122.667	50.2971	70.9977	1.22812	0.416143	0.00159935	0.00687341	ADSS2	ENSG00000035687	ADSS2
ENSG00000035720	STAP1	0.666667	2.17972	0.666667	0.514359	1.08938	-0.0969017	0.926325	0.499304		0	0	1.08938	-0.199975	1.04848	0.124267	0.192773	0	0	1.08938	-0.165768	0.966386	0.181133		0	0	1.08938	-0.191897	1.04359	0.240772	0.335096	STAP1	ENSG00000035720	STAP1
ENSG00000035862	TIMP2	36.6667	114.437	541.333	219.443	398.959	0.67213	0.315135	0.0237716	0.0689498	1910	259.904	398.959	1.01709	0.317865	0.000768268	0.00303939	1457.67	221.995	398.959	0.751063	0.315376	0.0117133	0.0447715	737.667	246.699	398.959	0.79181	0.316633	0.00849473	0.0244696	TIMP2	ENSG00000035862	TIMP2
ENSG00000035928	RFC1	17.3333	57.0923	339.333	122.177	233.961	0.826231	0.415772	0.0264206	0.0738214	1125.33	152.033	233.961	1.22809	0.423294	0.0015364	0.00527504	914.333	132.763	233.961	0.988724	0.419758	0.00909912	0.0376418	455.667	158.736	233.961	1.1233	0.422901	0.00353646	0.0125146	RFC1	ENSG00000035928	RFC1
ENSG00000036054	TBC1D23	7	21.8547	153	76.4124	98.7473	1.43571	0.409906	0.000162466	0.00233229	387	54.6592	98.7473	1.07453	0.398133	0.00386461	0.0111293	314.333	55.8573	98.7473	1.01585	0.401195	0.00603908	0.0282275	152.667	58.0131	98.7473	1.00694	0.402497	0.00716969	0.0214889	TBC1D23	ENSG00000036054	TBC1D23
ENSG00000036257	CUL3	7	20.6209	112.667	47.7548	86.7662	0.788453	0.399536	0.0317474	0.0834766	347.333	54.2212	86.7662	1.03521	0.398197	0.00544884	0.0147342	287	53.3499	86.7662	0.943079	0.400552	0.0105404	0.0416614	148.667	60.8424	86.7662	1.06592	0.404117	0.00466972	0.0154375	CUL3	ENSG00000036257	CUL3
ENSG00000036448	MYOM2	6	21.0611	1.33333	1.02872	9.85441	-4.80262	0.961888	4.59039e-08	3.46768e-06	3.66667	0.523484	9.85441	-5.13473	0.752679	5.69756e-13	1.73344e-10	5.33333	1.14962	9.85441	-4.25803	0.743345	4.39378e-10	8.12072e-08	3.66667	1.29288	9.85441	-3.87829	0.782878	6.06405e-08	3.80546e-06	MYOM2	ENSG00000036448	MYOM2
ENSG00000036473	OTC	1	3.14367	0	0	1.42984	-0.118136	0.945739	0.292151		0	0	1.42984	-0.144391	1.03508	0.151699	0.224768	0.333333	0.548789	1.42984	-0.0828594	0.941596	0.400095	0.507601	0	0	1.42984	-0.141384	1.03345	0.264284	0.357453	OTC	ENSG00000036473	OTC
ENSG00000036530	CYP46A1	6.33333	22.5457	4.33333	5.10809	11.7334	-1.26876	1.36474	0.0395136	0.0970398	1.66667	0.302696	11.7334	-5.79384	1.49219	3.64488e-06	5.22045e-05	4	2.00806	11.7334	-3.0376	1.66905	0.00161785	0.0115462	1.33333	0.785094	11.7334	-4.32235	1.60899	0.000260809	0.00187328	CYP46A1	ENSG00000036530	CYP46A1
ENSG00000036549	ZZZ3	5.33333	15.525	128.667	66.2189	91.0945	1.56239	0.428217	9.34461e-05	0.00157414	336.333	51.5715	91.0945	1.33476	0.418131	0.000680726	0.00275666	285.667	54.7083	91.0945	1.32679	0.422853	0.000735119	0.00674766	155.667	61.6261	91.0945	1.45744	0.424786	0.000262427	0.00188192	ZZZ3	ENSG00000036549	ZZZ3
ENSG00000036565	SLC18A1	1.33333	4.68677	1.33333	1.33329	2.3816	-0.563571	1.02846	0.15814	0.253956	0.333333	0.0380048	2.3816	-4.98541	2.40537	0.00117754	0.00425842	0	0	2.3816	-6.68865	3.54099	0.000938599	0.00794162	0.333333	0.242501	2.3816	-1.79457	2.72818	0.012308	0.0325628	SLC18A1	ENSG00000036565	SLC18A1
ENSG00000036672	USP2	5.33333	17.2615	4	3.03085	9.85101	-2.30768	1.11142	0.00264388	0.015868	5.33333	0.646311	9.85101	-4.24432	1.01831	2.21596e-06	3.64744e-05	7	3.38164	9.85101	-2.42061	1.12116	0.00134877	0.0102314	3.33333	1.60511	9.85101	-3.18665	1.11057	0.000254081	0.00184247	USP2	ENSG00000036672	USP2
ENSG00000036828	CASR	9.66667	32.1448	4.66667	5.35747	16.5529	-1.24634	1.61438	0.0347762	0.088699	1	0.233928	16.5529	-6.72075	1.75568	3.22637e-06	4.82624e-05	7	4.91143	16.5529	-1.34012	1.70355	0.0283757	0.0816657	0.666667	0.485003	16.5529	-5.49827	1.91809	0.000105812	0.000986127	CASR	ENSG00000036828	CASR
ENSG00000037042	TUBG2	4.66667	15.9996	48	19.6441	34.8354	0.203072	0.423734	0.596329	0.683051	126.667	19.3103	34.8354	0.180646	0.419214	0.640103	0.70138	91.3333	15.9055	34.8354	-0.0379541	0.420641	0.917296	0.939459	60.6667	23.9178	34.8354	0.330995	0.429622	0.402567	0.494143	TUBG2	ENSG00000037042	TUBG2
ENSG00000037241	RPL26L1	10.6667	33.6585	131.333	52.7995	103.6	0.346863	0.474363	0.400696	0.507045	564	69.7036	103.6	0.827605	0.50198	0.0603177	0.107097	445.333	65.6986	103.6	0.678186	0.493894	0.111957	0.206427	145	49.0563	103.6	0.237159	0.476883	0.576335	0.655653	RPL26L1	ENSG00000037241	RPL26L1
ENSG00000037280	FLT4	2.33333	8.35082	0.333333	0.229526	4.03086	-1.09884	2.01736	0.0111505	0.0418471	1	0.233928	4.03086	-3.25321	3.21163	0.00480923	0.0132753	1.66667	1.72608	4.03086	-0.571872	1.08524	0.115713	0.21079	0	0	4.03086	-6.0286	3.92401	0.00172185	0.0072504	FLT4	ENSG00000037280	FLT4
ENSG00000037474	NSUN2	6	18.9796	50.6667	22.3704	49.1067	0.0234588	0.405086	0.951784	0.964682	212.667	33.7418	49.1067	0.568616	0.405702	0.130634	0.200844	180.333	28.7859	49.1067	0.414251	0.402521	0.261241	0.370253	80	28.1782	49.1067	0.271424	0.407463	0.47223	0.559982	NSUN2	ENSG00000037474	NSUN2
ENSG00000037637	FBXO42	5.33333	16.3382	45	23.2487	37.6971	0.0993816	0.476633	0.811866	0.861433	125.667	19.4646	37.6971	0.0385984	0.475933	0.929419	0.945815	106.667	23.4744	37.6971	0.135531	0.475315	0.74463	0.806788	47.3333	20.7691	37.6971	-0.00312833	0.485168	0.992078	0.994326	FBXO42	ENSG00000037637	FBXO42
ENSG00000037749	MFAP3	3.66667	13.0376	43	21.3813	32.5352	0.427049	0.475708	0.303445	0.409467	114.667	17.9158	32.5352	0.34632	0.468372	0.410329	0.488732	101	17.0378	32.5352	0.313948	0.465745	0.445194	0.54889	53.3333	19.6391	32.5352	0.378537	0.477764	0.375282	0.466588	MFAP3	ENSG00000037749	MFAP3
ENSG00000037757	MRI1	2	7.19382	37.6667	20.5989	26.6122	1.06897	0.625031	0.0404028	0.0984836	83.3333	12.7262	26.6122	0.611268	0.579108	0.217519	0.296657	69.3333	14.6771	26.6122	0.612329	0.579363	0.203727	0.310303	44.6667	18.3511	26.6122	0.933346	0.612146	0.0741203	0.133041	MRI1	ENSG00000037757	MRI1
ENSG00000037897	METTL1	3.33333	9.86622	9.66667	4.63706	11.1954	-1.05104	0.725013	0.0488535	0.111572	31.6667	5.36694	11.1954	-0.848172	0.65211	0.0978804	0.159152	23	4.27986	11.1954	-1.09235	0.707819	0.0396308	0.101673	13.3333	5.95993	11.1954	-0.826012	0.673152	0.112558	0.185057	METTL1	ENSG00000037897	METTL1
ENSG00000037965	HOXC8	7.66667	22.9349	1.33333	1.77264	12.7595	-2.3026	2.82882	0.00810886	0.0336819	3.66667	0.710595	12.7595	-4.07429	1.96307	0.00100195	0.00374622	6	6.33062	12.7595	-0.675606	1.09492	0.129754	0.227717	1.66667	0.657772	12.7595	-4.06736	2.10281	0.00166655	0.00708663	HOXC8	ENSG00000037965	HOXC8
ENSG00000038002	AGA	0.666667	2.7001	41.3333	18.9519	28.7174	2.30709	0.923329	0.00548625	0.0259387	126.333	18.4991	28.7174	2.42688	0.913996	0.00408129	0.0116468	106.333	19.2226	28.7174	2.40968	0.918842	0.00411034	0.0217636	51.3333	19.2377	28.7174	2.32437	0.919094	0.00556166	0.0176834	AGA	ENSG00000038002	AGA
ENSG00000038210	PI4K2B	2.33333	8.15777	28.3333	12.1669	18.8683	0.344902	0.618752	0.471396	0.573743	74.3333	10.2804	18.8683	0.236359	0.618852	0.636956	0.698866	59.3333	7.70631	18.8683	0.0663826	0.60048	0.886124	0.915756	28.6667	11.2047	18.8683	0.198907	0.626076	0.695142	0.760701	PI4K2B	ENSG00000038210	PI4K2B
ENSG00000038219	BOD1L1	15.6667	48.0675	147.333	63.1256	124.08	0.115254	0.302073	0.689798	0.762917	475	69.0976	124.08	0.333955	0.298456	0.245247	0.327256	420.667	65.8175	124.08	0.276977	0.29913	0.334463	0.443958	225.333	87.2321	124.08	0.511267	0.304756	0.0801245	0.141562	BOD1L1	ENSG00000038219	BOD1L1
ENSG00000038274	MAT2B	9	28.7967	168.667	87.8942	126.379	1.26163	0.372812	0.000296468	0.00349741	466.667	70.7871	126.379	1.07503	0.364122	0.00177262	0.00593695	392.333	81.8404	126.379	1.15045	0.369828	0.000867784	0.00757358	194.667	77.4559	126.379	1.07416	0.368929	0.00196981	0.00802074	MAT2B	ENSG00000038274	MAT2B
ENSG00000038295	TLL1	8.66667	25.5582	4	4.67701	15.1348	-0.613815	1.12319	0.109304	0.194152	1	0.233928	15.1348	-5.86272	2.32188	0.000215048	0.00112993	5.66667	8.31155	15.1348	-0.442476	0.979857	0.243868	0.352558	0.666667	0.300091	15.1348	-5.06771	2.62855	0.00104192	0.0050498	TLL1	ENSG00000038295	TLL1
ENSG00000038358	EDC4	4.33333	13.5015	40	16.2335	35.6684	0.0880439	0.416213	0.815544	0.864417	152	22.3872	35.6684	0.481431	0.412849	0.209275	0.287555	115.667	19.2005	35.6684	0.308987	0.409508	0.409966	0.516888	64.3333	23.6102	35.6684	0.438765	0.420765	0.259242	0.352577	EDC4	ENSG00000038358	EDC4
ENSG00000038382	TRIO	17.6667	55.8572	135.333	71.5609	129.12	0.0828277	0.29952	0.77432	0.831929	440.667	63.6692	129.12	0.0641058	0.294335	0.821837	0.858663	414.667	89.2538	129.12	0.366044	0.298681	0.196053	0.30248	204.667	69.6346	129.12	0.0731808	0.299282	0.798108	0.845374	TRIO	ENSG00000038382	TRIO
ENSG00000038427	VCAN	19.3333	64.5715	14.6667	12.6302	36.8539	-1.92584	1.12028	0.00783916	0.0328999	16	2.90548	36.8539	-4.18119	1.06319	4.20676e-06	5.81388e-05	18	13.3727	36.8539	-1.94478	1.1294	0.00701576	0.0313395	8	4.04764	36.8539	-3.72981	1.10962	4.00604e-05	0.000502424	VCAN	ENSG00000038427	VCAN
ENSG00000038532	CLEC16A	2.66667	8.27402	10.6667	6.0457	11.6212	-0.601843	0.635233	0.205656	0.306546	37	5.45283	11.6212	-0.535457	0.601141	0.265117	0.342847	24	5.3575	11.6212	-0.716908	0.641158	0.136503	0.235945	17.3333	6.39981	11.6212	-0.451343	0.606892	0.350726	0.442159	CLEC16A	ENSG00000038532	CLEC16A
ENSG00000038945	MSR1	2.66667	9.18049	1	0.585559	4.19218	-3.21463	1.73682	0.0027232	0.0161783	2	0.273504	4.19218	-4.31171	1.45066	0.00014678	0.000835457	1	0.110599	4.19218	-4.93604	1.63155	8.77609e-05	0.00144716	0.666667	0.485003	4.19218	-3.69212	1.74997	0.00121313	0.00560686	MSR1	ENSG00000038945	MSR1
ENSG00000039068	CDH1	5.66667	18.8046	2	1.7014	9.12968	-3.61704	1.09915	3.69339e-05	0.000765568	3.66667	0.459907	9.12968	-4.9456	0.963665	2.17093e-08	1.13122e-06	3	1.37358	9.12968	-4.41864	1.07563	5.18106e-07	2.9654e-05	2.33333	1.06252	9.12968	-4.02815	1.06975	8.79678e-06	0.00017455	CDH1	ENSG00000039068	CDH1
ENSG00000039123	MTREX	5.66667	17.1679	23	10.2812	24.0555	-0.849092	0.472074	0.0365018	0.0918461	73.3333	10.312	24.0555	-0.786301	0.441981	0.0451538	0.0846443	73.6667	14.9303	24.0555	-0.453732	0.43129	0.229908	0.338191	34.6667	10.476	24.0555	-0.778495	0.457435	0.0553714	0.105997	MTREX	ENSG00000039123	MTREX
ENSG00000039139	DNAH5	14.6667	49.0281	19.3333	12.9937	34.485	-2.10663	0.568934	2.22704e-05	0.000519959	47.6667	8.07163	34.485	-2.58637	0.535544	1.42556e-07	4.85384e-06	51.3333	12.251	34.485	-2.11021	0.554712	1.53114e-05	0.000408526	20.3333	8.52646	34.485	-2.59192	0.566321	4.77012e-07	2.0657e-05	DNAH5	ENSG00000039139	DNAH5
ENSG00000039319	ZFYVE16	14.3333	45.8373	50.6667	26.256	58.0172	-0.969665	0.416683	0.00918958	0.0367	143.667	23.0438	58.0172	-1.03697	0.401348	0.0048069	0.0132717	139	33.5224	58.0172	-0.673463	0.399571	0.0593149	0.133692	65.6667	28.131	58.0172	-0.875215	0.408191	0.0184556	0.0445391	ZFYVE16	ENSG00000039319	ZFYVE16
ENSG00000039523	RIPOR1	10	32.9811	121.667	47.9204	90.7602	0.344718	0.369954	0.31083	0.416327	391.667	53.0059	90.7602	0.567891	0.370925	0.101683	0.164132	337.667	52.8763	90.7602	0.534189	0.371504	0.120072	0.215851	169.333	55.2162	90.7602	0.492833	0.374264	0.158231	0.241922	RIPOR1	ENSG00000039523	RIPOR1
ENSG00000039537	C6	3.66667	11.6695	0.666667	0.886319	5.17863	-0.781596	1.38344	0.0294329	0.079345	0.333333	0.0979614	5.17863	-5.75688	2.76452	0.000386072	0.00176866	0.333333	0.0428457	5.17863	-5.72593	3.09639	0.000988748	0.00819018	0	0	5.17863	-6.73445	3.9927	0.000976236	0.00479551	C6	ENSG00000039537	C6
ENSG00000039560	RAI14	17	55.2974	352.333	154.782	249.004	1.24987	0.302552	1.46966e-05	0.00037677	1196.33	166.793	249.004	1.45313	0.299462	4.60317e-07	1.15918e-05	898.667	150.81	249.004	1.23952	0.300897	1.63725e-05	0.000430367	422	141.881	249.004	1.07998	0.300357	0.000177612	0.00142656	RAI14	ENSG00000039560	RAI14
ENSG00000039600	SOX30	1.66667	6.03682	1	0.213599	3.01456	-2.40177	2.23304	0.0134008	0.0471728	1.33333	0.201114	3.01456	-3.81928	1.82569	0.00142416	0.00496634	3.33333	0.922442	3.01456	-1.24539	1.57654	0.0347117	0.093098	0.333333	0.294829	3.01456	-3.29125	2.37758	0.00268874	0.010159	SOX30	ENSG00000039600	SOX30
ENSG00000039650	PNKP	7	24.1466	42.6667	18.2788	34.5026	-0.433895	0.396644	0.2194	0.320897	124	17.1025	34.5026	-0.436405	0.383546	0.211811	0.290279	96.6667	17.0036	34.5026	-0.481383	0.390556	0.16928	0.274046	42	15.0607	34.5026	-0.72685	0.410379	0.048679	0.09567	PNKP	ENSG00000039650	PNKP
ENSG00000039987	BEST2	1	3.58789	0.666667	0.514359	2.09481	-0.686473	1.16606	0.0802092	0.155843	2	0.344322	2.09481	-1.06624	1.53227	0.0543396	0.0981433	1.33333	0.902896	2.09481	-0.503941	1.01467	0.146642	0.248223	0.333333	0.294829	2.09481	-1.05804	1.60886	0.0295254	0.0643752	BEST2	ENSG00000039987	BEST2
ENSG00000040199	PHLPP2	3.33333	12.2286	15	8.56215	12.9278	-0.48424	0.619211	0.298249	0.403995	32.3333	4.85707	12.9278	-1.0025	0.676716	0.0545835	0.0985177	23.3333	4.39744	12.9278	-1.16066	0.722937	0.0294127	0.0836135	13.6667	4.70918	12.9278	-1.08967	0.715119	0.045484	0.0906082	PHLPP2	ENSG00000040199	PHLPP2
ENSG00000040275	SPDL1	3.66667	13.558	40	18.6118	29.4332	0.275587	0.527578	0.529766	0.626004	121.333	17.0116	29.4332	0.299348	0.530082	0.516705	0.590381	105.333	14.6004	29.4332	0.185447	0.519147	0.671195	0.747631	48	14.8345	29.4332	0.0706791	0.532738	0.876444	0.907052	SPDL1	ENSG00000040275	SPDL1
ENSG00000040341	STAU2	4.66667	16.2394	31	14.4334	28.0039	-0.228341	0.434873	0.547325	0.640871	104	14.5119	28.0039	-0.118657	0.42053	0.752393	0.798547	82.3333	12.3806	28.0039	-0.210122	0.423697	0.576725	0.6662	45	17.785	28.0039	-0.0321254	0.429904	0.933263	0.950132	STAU2	ENSG00000040341	STAU2
ENSG00000040487	SLC66A1	7	22.971	14.6667	6.10846	19.8691	-1.90209	0.574223	0.00015857	0.00228819	52.6667	7.10058	19.8691	-1.53907	0.51961	0.000766632	0.00303356	40.6667	7.43619	19.8691	-1.56831	0.541179	0.000783903	0.00706801	24	8.61414	19.8691	-1.4122	0.541372	0.0026714	0.0101124	SLC66A1	ENSG00000040487	SLC66A1
ENSG00000040531	CTNS	5	16.2975	33	17.0212	29.5065	-0.16345	0.485985	0.686976	0.76056	73.6667	11.3491	29.5065	-0.511134	0.501928	0.235977	0.317333	66.3333	15.0475	29.5065	-0.314383	0.492815	0.447817	0.551319	48.6667	21.6868	29.5065	0.108553	0.486104	0.803219	0.849398	CTNS	ENSG00000040531	CTNS
ENSG00000040608	RTN4R	2	6.70218	3.66667	1.25818	4.82108	-1.36056	1.10471	0.0371336	0.0930091	7.66667	1.00691	4.82108	-2.01526	1.08774	0.00707025	0.0182969	14.3333	1.64754	4.82108	-0.941557	0.910198	0.0981847	0.188503	6	2.19841	4.82108	-1.03803	0.953122	0.0875712	0.151719	RTN4R	ENSG00000040608	RTN4R
ENSG00000040633	PHF23	4.33333	13.7905	80	39.2645	63.6967	1.01229	0.501635	0.0215932	0.0650288	267	41.4674	63.6967	1.26062	0.500127	0.00537521	0.0145721	232	36.4126	63.6967	1.09873	0.499457	0.0134182	0.0491651	109.333	44.3861	63.6967	1.22708	0.505227	0.00704269	0.0211713	PHF23	ENSG00000040633	PHF23
ENSG00000040731	CDH10	4.66667	16.5674	2.33333	2.88848	8.33876	-0.830586	1.27768	0.0687001	0.139879	2.33333	0.50224	8.33876	-3.93897	2.10383	0.00146008	0.00506288	1.66667	1.72608	8.33876	-1.31885	2.09653	0.0157126	0.0547061	0.666667	0.11518	8.33876	-5.26512	2.23552	0.000698379	0.00375704	CDH10	ENSG00000040731	CDH10
ENSG00000040933	INPP4A	10.3333	33.6177	24.3333	16.7207	31.2218	-1.11574	0.62078	0.0233886	0.0682339	52.6667	7.98421	31.2218	-1.92953	0.625755	0.000356352	0.00165573	52	14.8963	31.2218	-1.24607	0.627605	0.0125662	0.0470582	28.3333	11.3877	31.2218	-1.53526	0.634749	0.00387005	0.0134022	INPP4A	ENSG00000040933	INPP4A
ENSG00000041353	RAB27B	1.66667	4.99607	37.3333	17.5748	31.0734	1.08595	0.64732	0.0454605	0.106431	121.333	18.7784	31.0734	1.34218	0.649513	0.0186826	0.040694	98	19.9802	31.0734	1.27824	0.654036	0.0223863	0.0694404	59.6667	24.5003	31.0734	1.58613	0.668808	0.00738564	0.02198	RAB27B	ENSG00000041353	RAB27B
ENSG00000041357	PSMA4	20	64.7117	336	113.661	222.946	0.54942	0.436622	0.156389	0.25179	1106	145.676	222.946	0.968556	0.453602	0.0175571	0.0386891	888.667	128.334	222.946	0.74819	0.445747	0.0584184	0.132175	373.333	135.541	222.946	0.713136	0.445828	0.0763523	0.136238	PSMA4	ENSG00000041357	PSMA4
ENSG00000041515	MYO16	7.66667	24.9576	5	4.73229	14.737	-1.4711	1.48561	0.027897	0.0767257	2.66667	0.420331	14.737	-5.33963	1.44684	9.00584e-06	0.000100698	8.33333	8.11847	14.737	-0.8748	1.08997	0.0979824	0.18819	2.33333	0.957864	14.737	-4.08135	1.55047	0.000388482	0.00247298	MYO16	ENSG00000041515	MYO16
ENSG00000041802	LSG1	6	21.2541	42	17.1944	32.3593	-0.323361	0.456019	0.413636	0.519398	112	16.9792	32.3593	-0.28291	0.447637	0.473454	0.548943	89.6667	13.7596	32.3593	-0.452188	0.45823	0.255779	0.364579	42.6667	17.716	32.3593	-0.356161	0.462919	0.378207	0.469452	LSG1	ENSG00000041802	LSG1
ENSG00000041880	PARP3	2.33333	8.02349	32	15.0985	24.3736	0.574371	0.532417	0.207668	0.308597	90	13.6295	24.3736	0.551397	0.525249	0.235334	0.316582	74.3333	12.4504	24.3736	0.470713	0.518848	0.294645	0.403854	41.3333	17.0111	24.3736	0.675858	0.541421	0.155474	0.238678	PARP3	ENSG00000041880	PARP3
ENSG00000041982	TNC	23	70.2686	52.3333	32.2792	66.1955	-1.25417	0.503086	0.00411018	0.0213969	137	19.6485	66.1955	-1.79431	0.497639	6.91486e-05	0.000469528	124.333	33.4637	66.1955	-1.22116	0.500303	0.00463492	0.0236111	54.6667	18.9728	66.1955	-1.9724	0.512906	2.42346e-05	0.000352291	TNC	ENSG00000041982	TNC
ENSG00000041988	THAP3	2	6.80772	17.3333	6.71818	12.2683	0.0114663	0.553459	0.983344	0.987352	43.3333	6.03882	12.2683	-0.124067	0.562233	0.787042	0.828644	37.6667	7.0484	12.2683	-0.0472433	0.550123	0.911264	0.934922	18.6667	6.31267	12.2683	-0.141328	0.576413	0.76164	0.816232	THAP3	ENSG00000041988	THAP3
ENSG00000042062	RIPOR3	21.6667	71.3444	18.3333	16.0724	45.2672	-2.21337	0.75335	0.000316345	0.00367526	43.6667	6.82889	45.2672	-3.24464	0.722063	5.60824e-07	1.33944e-05	42.6667	14.8221	45.2672	-2.31992	0.752524	0.000165922	0.00231635	22.6667	9.61691	45.2672	-2.84457	0.744225	1.19162e-05	0.000215251	RIPOR3	ENSG00000042062	RIPOR3
ENSG00000042088	TDP1	3.33333	9.99213	29.3333	12.6691	22.4325	0.0799556	0.486554	0.851581	0.892173	90	12.6447	22.4325	0.118332	0.48352	0.785325	0.827297	72.6667	12.1645	22.4325	0.0704075	0.480522	0.868897	0.90362	37.3333	11.5961	22.4325	-0.0238268	0.495618	0.953855	0.965945	TDP1	ENSG00000042088	TDP1
ENSG00000042286	AIFM2	5	15.5086	31.6667	13.5395	26.3502	-0.304103	0.446095	0.432927	0.537558	103.667	14.1322	26.3502	-0.205565	0.431339	0.593613	0.66022	73	12.6893	26.3502	-0.374171	0.442243	0.332404	0.441951	34.6667	13.1415	26.3502	-0.449887	0.457541	0.264157	0.357453	AIFM2	ENSG00000042286	AIFM2
ENSG00000042317	SPATA7	4	12.3649	12.3333	4.64492	13.156	-1.2008	0.627494	0.0164446	0.0541973	32.3333	4.48285	13.156	-1.35794	0.592386	0.00599555	0.0159467	30.6667	6.23833	13.156	-1.05839	0.593913	0.0258204	0.0767517	13.3333	6.18321	13.156	-1.16109	0.615757	0.019904	0.0471436	SPATA7	ENSG00000042317	SPATA7
ENSG00000042429	MED17	25	80.1668	66.3333	44.3706	81.9844	-0.948656	0.544833	0.0358315	0.0905349	148	22.3313	81.9844	-1.74893	0.563844	0.00041788	0.00188569	132.667	44.7563	81.9844	-0.963745	0.546583	0.0330131	0.0902268	76.6667	30.6976	81.9844	-1.41213	0.563841	0.0036737	0.0128932	MED17	ENSG00000042429	MED17
ENSG00000042445	RETSAT	4.33333	13.5974	48.3333	23.4587	37.7856	0.403459	0.413484	0.284418	0.389576	147.667	21.6514	37.7856	0.445726	0.406971	0.240122	0.321806	108.333	21.0309	37.7856	0.294122	0.4049	0.42854	0.53396	61.6667	22.9524	37.7856	0.399661	0.415161	0.299225	0.391483	RETSAT	ENSG00000042445	RETSAT
ENSG00000042493	CAPG	51.3333	170.44	491.333	191.372	329.943	0.0371634	0.305626	0.902302	0.928468	1176.67	153.894	329.943	-0.164491	0.306783	0.578964	0.646979	979.667	161.563	329.943	-0.166632	0.306463	0.566144	0.657229	539.667	198.127	329.943	0.00757271	0.308157	0.977669	0.983581	CAPG	ENSG00000042493	CAPG
ENSG00000042753	AP2S1	57	186.802	777	268.74	466.678	0.329972	0.394569	0.366339	0.472039	1943	251.838	466.678	0.325798	0.397082	0.372191	0.450445	1451.67	214.033	466.678	0.0818499	0.389715	0.831214	0.876358	852.667	311.2	466.678	0.445398	0.401584	0.233489	0.326967	AP2S1	ENSG00000042753	AP2S1
ENSG00000042781	USH2A	10.6667	35.0266	3	3.56117	16.9225	-1.48539	2.26859	0.0182862	0.0579978	2.33333	0.438663	16.9225	-5.59254	1.83813	6.03971e-05	0.000423071	3	3.41529	16.9225	-1.68104	2.51697	0.0129182	0.0479289	0.666667	0.485003	16.9225	-5.45755	2.07934	0.000208932	0.00160627	USH2A	ENSG00000042781	USH2A
ENSG00000042813	ZPBP	1.66667	5.51644	0.666667	0.886319	2.73199	-0.186204	0.942833	0.331611	0.436998	0	0	2.73199	-0.318726	1.09555	0.0231635	0.0487649	0.333333	0.548789	2.73199	-0.215639	0.968173	0.126069	0.223461	0	0	2.73199	-0.310254	1.0885	0.0681601	0.124725	ZPBP	ENSG00000042813	ZPBP
ENSG00000042832	TG	8	27.3484	3	2.87255	15.2326	-0.893947	1.47962	0.037482	0.0935096	1.66667	0.306317	15.2326	-5.41168	2.18571	0.000283246	0.00139178	6.33333	9.40315	15.2326	-0.435442	0.9622	0.265401	0.374116	1.33333	0.785094	15.2326	-3.58504	2.75112	0.00360867	0.0127254	TG	ENSG00000042832	TG
ENSG00000042980	ADAM28	4.66667	16.1813	9.33333	6.29119	14.0926	-1.25707	0.775903	0.0239774	0.0693324	20.3333	3.87557	14.0926	-1.86358	0.763169	0.00215527	0.00692943	20.3333	4.97589	14.0926	-1.58404	0.790567	0.0069822	0.0312605	15.3333	6.89857	14.0926	-1.06986	0.723127	0.0511475	0.0994971	ADAM28	ENSG00000042980	ADAM28
ENSG00000043039	BARX2	16.6667	53.8088	7.66667	9.1245	26.6478	-0.695854	1.18775	0.0883746	0.167049	2	0.473736	26.6478	-6.06328	2.07825	6.76535e-05	0.00046207	3.66667	4.69995	26.6478	-1.08231	1.85425	0.0200607	0.0647907	1	0.647248	26.6478	-5.35937	2.31063	0.000367358	0.00238283	BARX2	ENSG00000043039	BARX2
ENSG00000043093	DCUN1D1	6.33333	19.3793	67.3333	31.672	56.7214	0.316611	0.387917	0.373377	0.479363	197.667	29.7679	56.7214	0.359511	0.382524	0.314542	0.394758	171	33.6182	56.7214	0.415041	0.38564	0.242273	0.351197	89.6667	39.2477	56.7214	0.567898	0.394131	0.120604	0.195572	DCUN1D1	ENSG00000043093	DCUN1D1
ENSG00000043143	JADE2	11.6667	39.8614	84.6667	39.2484	66.5092	-0.180286	0.348371	0.572299	0.662718	224.667	34.1387	66.5092	-0.249135	0.343091	0.436187	0.513627	164.667	29.0607	66.5092	-0.47632	0.352704	0.142781	0.243438	100.667	39.1697	66.5092	-0.187421	0.349688	0.564367	0.645195	JADE2	ENSG00000043143	JADE2
ENSG00000043355	ZIC2	4	11.8445	68	31.4939	59.0391	0.851102	0.50622	0.0537235	0.118728	269	41.6608	59.0391	1.37712	0.516217	0.00322712	0.00960095	222.333	32.7839	59.0391	1.09386	0.511472	0.0158927	0.0550857	103	42.3882	59.0391	1.27074	0.519866	0.00651878	0.019967	ZIC2	ENSG00000043355	ZIC2
ENSG00000043462	LCP2	3.66667	12.3829	2.33333	1.87562	7.03492	-2.56915	1.10128	0.0010603	0.00849687	4.66667	0.697455	7.03492	-3.83519	0.972761	4.48501e-06	6.09685e-05	6	1.24727	7.03492	-3.0935	1.01514	0.000126123	0.00189322	3.66667	1.61037	7.03492	-2.6872	1.03888	0.00074234	0.00393312	LCP2	ENSG00000043462	LCP2
ENSG00000043514	TRIT1	5.33333	17.0684	31	14.0933	26.5207	-0.3928	0.441226	0.307622	0.4133	96	13.6633	26.5207	-0.351815	0.425816	0.358757	0.436708	88	15.5336	26.5207	-0.225403	0.422484	0.54681	0.640399	35	10.5336	26.5207	-0.686321	0.457965	0.0920462	0.157777	TRIT1	ENSG00000043514	TRIT1
ENSG00000043591	ADRB1	2	6.34611	1.66667	2.00216	4.09467	-0.561303	1.01522	0.175009	0.273026	1.66667	0.299076	4.09467	-3.01348	2.33273	0.00579437	0.0154925	3	1.8855	4.09467	-0.620936	1.06749	0.134978	0.234268	1	0.17277	4.09467	-2.82618	2.61379	0.0112441	0.0303547	ADRB1	ENSG00000043591	ADRB1
ENSG00000044012	GUCA2B	0	0	0	0	0.048353	-0.0179913	0.933953	0.578278		0.333333	0.0979614	0.048353	0.0423882	1.0119	0.463675		0.333333	0.0428457	0.048353	0.024606	0.941129	0.585315		0	0	0.048353	-0.0233029	1.01774	0.536608		GUCA2B	ENSG00000044012	GUCA2B
ENSG00000044090	CUL7	10	33.9661	99	39.7464	77.509	0.0928844	0.399235	0.80238	0.854247	283	46.1896	77.509	0.301169	0.400892	0.415617	0.493937	212.333	35.2937	77.509	-0.0115674	0.397514	0.971986	0.980719	146.333	56.4419	77.509	0.469573	0.409299	0.214074	0.305753	CUL7	ENSG00000044090	CUL7
ENSG00000044115	CTNNA1	30.6667	98.58	1253	580.808	876.999	2.31908	0.184816	1.28982e-36	7.30769e-33	3961.67	572.004	876.999	2.40863	0.183059	4.58582e-40	2.16256e-36	3179	546.963	876.999	2.28866	0.184064	5.55162e-36	2.46256e-32	1628.33	595.205	876.999	2.33152	0.184356	4.24313e-37	2.56511e-33	CTNNA1	ENSG00000044115	CTNNA1
ENSG00000044446	PHKA2	6	20.2134	22.6667	12.8512	23.3472	-0.74433	0.538046	0.0898437	0.169036	45.3333	7.07525	23.3472	-1.40601	0.554492	0.00305377	0.00915938	42.6667	12.2685	23.3472	-0.93757	0.552356	0.0357161	0.0948384	30	10.8839	23.3472	-0.885544	0.542264	0.0535591	0.103302	PHKA2	ENSG00000044446	PHKA2
ENSG00000044459	CNTLN	1.66667	4.99607	0.666667	0.514359	2.91937	-1.53426	2.17217	0.0186138	0.0586538	0.666667	0.0723892	2.91937	-4.72679	1.98357	0.000851713	0.00329084	2.33333	1.28789	2.91937	-0.871152	1.25635	0.0638312	0.140463	0.666667	0.485003	2.91937	-1.83015	2.15504	0.0198741	0.0470913	CNTLN	ENSG00000044459	CNTLN
ENSG00000044524	EPHA3	2.33333	7.50312	5	3.50579	8.09753	-1.02092	0.82981	0.0605221	0.128764	17	2.65251	8.09753	-1.21365	0.79192	0.0346615	0.0679505	18.3333	4.18895	8.09753	-0.773196	0.734405	0.128739	0.226496	10	3.68147	8.09753	-0.847057	0.754233	0.120573	0.195539	EPHA3	ENSG00000044524	EPHA3
ENSG00000044574	HSPA5	264	818.105	2772.67	1113.91	1930.46	0.210361	0.45881	0.60992	0.695292	8340.33	1111.23	1930.46	0.266257	0.467579	0.524386	0.597565	6521.33	953.751	1930.46	0.0373482	0.455442	0.93005	0.948221	3066	1034.85	1930.46	0.057785	0.463657	0.900611	0.926144	HSPA5	ENSG00000044574	HSPA5
ENSG00000046604	DSG2	15.6667	47.4884	208.333	97.4798	149.038	0.683386	0.401699	0.0611834	0.129847	621.667	81.409	149.038	0.585505	0.395817	0.110256	0.175153	561	91.0474	149.038	0.653171	0.398882	0.0731586	0.154053	232	78.774	149.038	0.399401	0.394343	0.274959	0.368808	DSG2	ENSG00000046604	DSG2
ENSG00000046647	GEMIN8	6.33333	19.3609	29.6667	16.5583	31.1686	-0.490824	0.507402	0.247599	0.350964	95.3333	15.2707	31.1686	-0.451779	0.493069	0.289959	0.369236	65.3333	16.876	31.1686	-0.496517	0.505219	0.235928	0.344562	40	15.8829	31.1686	-0.50864	0.508101	0.243891	0.338011	GEMIN8	ENSG00000046647	GEMIN8
ENSG00000046651	OFD1	20.3333	64.1433	89.3333	36.7631	93.4577	-0.939607	0.314291	0.00151145	0.0108411	314.667	44.6989	93.4577	-0.589168	0.296139	0.0365884	0.0711586	306	48.9119	93.4577	-0.459718	0.297199	0.102624	0.194558	143	53.7029	93.4577	-0.485991	0.301732	0.0906596	0.155813	OFD1	ENSG00000046651	OFD1
ENSG00000046653	GPM6B	13.6667	45.0367	6.33333	7.24884	24.9697	-1.47929	1.68921	0.0256413	0.0724398	3	0.574629	24.9697	-5.82302	1.55301	5.31759e-06	6.9559e-05	10.6667	11.954	24.9697	-0.894377	1.17572	0.0870475	0.173549	1.33333	0.600183	24.9697	-5.68646	1.70273	3.20554e-05	0.000429362	GPM6B	ENSG00000046653	GPM6B
ENSG00000046774	MAGEC2	3	11.5713	1.33333	0.918105	5.43891	-1.72424	2.08028	0.0181169	0.0576058	5	0.593824	5.43891	-2.90034	1.82127	0.00460202	0.0128035	3	0.361694	5.43891	-3.32303	1.93545	0.00302497	0.0176669	1.33333	0.467599	5.43891	-3.29258	2.02454	0.00413527	0.0141052	MAGEC2	ENSG00000046774	MAGEC2
ENSG00000046889	PREX2	4.33333	14.3696	0	0	6.66883	-0.439444	1.09585	0.00893063	0.0360727	0	0	6.66883	-0.550016	1.26138	0.00108013	0.00398017	2	2.26889	6.66883	-0.305827	0.983233	0.217953	0.325243	0	0	6.66883	-0.537659	1.24466	0.0064704	0.0198501	PREX2	ENSG00000046889	PREX2
ENSG00000047056	WDR37	3	10.6648	16.3333	8.62158	13.6351	-0.347855	0.535942	0.417423	0.5233	43	6.58749	13.6351	-0.547592	0.541802	0.221286	0.300924	34.6667	6.70465	13.6351	-0.574469	0.551282	0.19167	0.297898	10.3333	4.26586	13.6351	-1.24289	0.646783	0.015589	0.0391201	WDR37	ENSG00000047056	WDR37
ENSG00000047188	YTHDC2	6	20.5407	27.3333	14.2676	29.1108	-0.631198	0.450461	0.103101	0.186178	82.3333	12.7606	29.1108	-0.654591	0.431127	0.0875897	0.145287	64.6667	14.3572	29.1108	-0.667519	0.441912	0.0808898	0.16495	41.3333	16.9588	29.1108	-0.413563	0.432919	0.282616	0.376351	YTHDC2	ENSG00000047188	YTHDC2
ENSG00000047230	CTPS2	3.33333	11.3602	20.3333	9.8044	16.4064	-0.280126	0.514443	0.505828	0.605633	49.3333	6.95028	16.4064	-0.57928	0.529657	0.19045	0.267062	39	7.04803	16.4064	-0.607665	0.539649	0.164741	0.268842	22.6667	8.99325	16.4064	-0.409974	0.531244	0.355549	0.446894	CTPS2	ENSG00000047230	CTPS2
ENSG00000047249	ATP6V1H	25.3333	81.0079	93	45.4063	91.3613	-0.998054	0.314858	0.000723034	0.00651954	208.333	31.4873	91.3613	-1.42575	0.307126	1.15531e-06	2.31098e-05	178	42.2481	91.3613	-1.20616	0.315953	4.34235e-05	0.00087752	107.667	43.6969	91.3613	-1.09064	0.313649	0.000238941	0.0017623	ATP6V1H	ENSG00000047249	ATP6V1H
ENSG00000047315	POLR2B	10	31.8061	139.333	68.1329	109.079	0.761136	0.311429	0.00996646	0.0387377	428	63.2876	109.079	0.798331	0.30477	0.00642894	0.0168804	314	59.8142	109.079	0.620075	0.306173	0.0331759	0.090557	187.333	74.7167	109.079	0.88355	0.311082	0.00306292	0.0112198	POLR2B	ENSG00000047315	POLR2B
ENSG00000047346	ATOSA	2	6.4804	17	7.17727	16.4158	0.0214549	0.569217	0.965152	0.975077	58.3333	8.43526	16.4158	0.194987	0.570244	0.68609	0.741094	55	12.7881	16.4158	0.415131	0.575402	0.380642	0.489046	28.3333	9.88422	16.4158	0.279314	0.581877	0.569168	0.64925	ATOSA	ENSG00000047346	ATOSA
ENSG00000047365	ARAP2	7	23.164	39.6667	17.005	34.8779	-0.499493	0.377643	0.142749	0.234993	105.667	15.6105	34.8779	-0.591188	0.365429	0.0778365	0.131976	86.3333	16.4449	34.8779	-0.594341	0.37154	0.0756942	0.157912	52	21.4392	34.8779	-0.341841	0.370022	0.313939	0.405036	ARAP2	ENSG00000047365	ARAP2
ENSG00000047410	TPR	14.6667	50.148	219.667	91.5047	175.557	0.641622	0.348117	0.0476658	0.109619	778.333	109.486	175.557	1.01582	0.350573	0.00202832	0.00660799	683.667	102.103	175.557	0.904227	0.350743	0.00575215	0.0273035	324	119.564	175.557	0.988842	0.353262	0.00288586	0.010734	TPR	ENSG00000047410	TPR
ENSG00000047457	CP	5.33333	17.542	10	7.19342	16.9863	-1.06956	0.836168	0.0569672	0.123535	27.3333	4.91361	16.9863	-1.49901	0.851935	0.0169584	0.0375851	28.3333	11.0068	16.9863	-0.643484	0.726185	0.197542	0.303941	11.3333	5.92486	16.9863	-1.2798	0.854684	0.0355522	0.0747911	CP	ENSG00000047457	CP
ENSG00000047578	KATNIP	2.66667	8.46707	10.6667	6.57599	12.2688	-0.534632	0.632046	0.254399	0.358211	31.3333	4.59951	12.2688	-0.72229	0.637052	0.147423	0.220202	33.6667	7.59995	12.2688	-0.338731	0.587868	0.455172	0.55836	16	6.2497	12.2688	-0.494281	0.622519	0.312721	0.403839	KATNIP	ENSG00000047578	KATNIP
ENSG00000047579	DTNBP1	6.33333	20.2121	27.6667	11.0465	28.3799	-0.805589	0.501512	0.0592559	0.126992	107.333	16.2218	28.3799	-0.356066	0.454966	0.378328	0.456382	77.3333	12.8062	28.3799	-0.608158	0.475025	0.138619	0.238465	35.6667	15.5855	28.3799	-0.545301	0.479603	0.192798	0.282154	DTNBP1	ENSG00000047579	DTNBP1
ENSG00000047597	XK	0	0	0	0	0.176707	-0.0271841	0.933592	0.521111		2.33333	0.375086	0.176707	0.100847	1.01016	0.839007		0.333333	0.0368665	0.176707	0.0161481	0.939768	0.526272		0.333333	0.0575899	0.176707	0.0290128	1.01007	0.602646		XK	ENSG00000047597	XK
ENSG00000047617	ANO2	4	14.2534	1	0.585559	6.64565	-4.34964	1.38357	8.8918e-05	0.00152046	3.33333	0.612634	6.64565	-4.2536	1.13034	6.82076e-06	8.32751e-05	2.66667	0.300911	6.64565	-4.52613	1.19894	8.02281e-06	0.000250323	3	0.888132	6.64565	-3.39181	1.19403	0.000344269	0.00228191	ANO2	ENSG00000047617	ANO2
ENSG00000047621	FERRY3	2.33333	7.32219	15	4.68423	14.3527	-0.393774	0.624748	0.400889	0.507214	51.6667	7.74757	14.3527	-0.066077	0.590953	0.885774	0.911282	42.3333	10.166	14.3527	0.0290241	0.581371	0.953348	0.966365	20	7.72923	14.3527	-0.157885	0.608735	0.740128	0.798701	FERRY3	ENSG00000047621	FERRY3
ENSG00000047634	SCML1	8	24.1507	224.333	99.131	143.416	1.60008	0.551941	0.00092339	0.00772765	608.667	76.4139	143.416	1.34493	0.539098	0.00463261	0.0128791	476.667	79.8573	143.416	1.27843	0.542094	0.00634099	0.0291397	279.333	102.061	143.416	1.57546	0.54771	0.00117906	0.00549281	SCML1	ENSG00000047634	SCML1
ENSG00000047644	WWC3	8.33333	25.7693	220.333	107.785	186.231	1.65311	0.377625	4.12454e-06	0.000135862	803.333	127.882	186.231	2.03076	0.373014	1.6756e-08	9.16142e-07	692.667	119.87	186.231	1.91226	0.375557	1.10829e-07	8.22776e-06	359	132.087	186.231	1.97972	0.375747	4.70058e-08	3.09999e-06	WWC3	ENSG00000047644	WWC3
ENSG00000047648	ARHGAP6	6	22.1018	0.333333	0.443159	8.97115	-5.43179	2.08615	7.01747e-05	0.00126889	0.666667	0.0760097	8.97115	-7.10769	1.73396	2.37949e-06	3.83955e-05	1	0.122558	8.97115	-6.19862	1.76332	1.11786e-05	0.000319906	0	0	8.97115	-8.73683	3.33616	5.02277e-06	0.000119461	ARHGAP6	ENSG00000047648	ARHGAP6
ENSG00000047662	FAM184B	6	19.693	3	3.7748	11.009	-1.00934	1.3888	0.0541158	0.119254	2.33333	0.442283	11.009	-4.73025	1.77125	0.000224987	0.00117042	4	3.52589	11.009	-1.1027	1.49648	0.0407874	0.103681	1.66667	1.18458	11.009	-2.9346	2.08431	0.00480055	0.0158152	FAM184B	ENSG00000047662	FAM184B
ENSG00000047849	MAP4	19.6667	65.3263	224	100.782	168.236	0.435404	0.214411	0.0364387	0.0917009	649.667	92.7164	168.236	0.431374	0.208726	0.0368734	0.0716095	509.667	88.1742	168.236	0.337212	0.210527	0.104595	0.197065	292	106.18	168.236	0.483107	0.213507	0.0209776	0.0491473	MAP4	ENSG00000047849	MAP4
ENSG00000047932	GOPC	3.66667	12.1899	48.6667	22.7978	45.863	0.547462	0.49005	0.198188	0.298794	165.667	26.4939	45.863	0.838302	0.497266	0.0596147	0.106076	156	29.9827	45.863	0.922487	0.505887	0.0375913	0.0982012	76.3333	34.5887	45.863	1.06297	0.514304	0.0205445	0.0483232	GOPC	ENSG00000047932	GOPC
ENSG00000047936	ROS1	2.66667	9.04621	0.333333	0.229526	4.06512	-1.41457	3.20828	0.00744317	0.0318188	0.333333	0.0979614	4.06512	-5.52119	2.57946	0.000402587	0.00182969	0	0	4.06512	-7.85291	3.76103	0.000319614	0.00370648	0.666667	0.53733	4.06512	-1.3209	2.19492	0.019646	0.0466727	ROS1	ENSG00000047936	ROS1
ENSG00000048028	USP28	11.3333	33.5049	135.333	60.978	102.696	0.482277	0.319161	0.11106	0.196553	399.333	59.394	102.696	0.549879	0.313995	0.0662952	0.115832	337.667	61.7457	102.696	0.534426	0.316622	0.0748242	0.156539	184	63.0358	102.696	0.534665	0.319014	0.0793682	0.140431	USP28	ENSG00000048028	USP28
ENSG00000048052	HDAC9	19	59.0416	52.6667	31.9155	55.7896	-0.971391	0.509848	0.0247098	0.0707524	105.667	14.1607	55.7896	-1.97046	0.522106	3.07749e-05	0.000255393	87.3333	26.3777	55.7896	-1.35819	0.531192	0.00262407	0.0159941	42.6667	15.4447	55.7896	-2.00127	0.53995	3.85153e-05	0.000488812	HDAC9	ENSG00000048052	HDAC9
ENSG00000048140	TSPAN17	5	17.397	47	19.0464	39.8539	0.0752962	0.409536	0.84	0.883343	153.667	23.0187	39.8539	0.319518	0.404918	0.3941	0.471964	114.333	23.3583	39.8539	0.201718	0.404746	0.581841	0.670992	64.6667	25.3198	39.8539	0.313464	0.413795	0.413331	0.504895	TSPAN17	ENSG00000048140	TSPAN17
ENSG00000048162	NOP16	3.66667	12.8445	30	13.5153	24.9983	-0.0427586	0.471319	0.912542	0.936001	109	15.8577	24.9983	0.245553	0.464759	0.557968	0.627756	84.3333	12.5744	24.9983	0.0716672	0.461061	0.861779	0.898756	36.6667	12.3776	24.9983	-0.107512	0.479732	0.79539	0.843283	NOP16	ENSG00000048162	NOP16
ENSG00000048342	CC2D2A	15.3333	46.9249	20	9.63015	34.1876	-2.28711	0.701387	0.000125766	0.00193802	59	8.09949	34.1876	-2.3708	0.666133	4.89546e-05	0.000361279	44.3333	17.7508	34.1876	-1.56659	0.684492	0.00368537	0.0201446	17.6667	6.35274	34.1876	-2.88994	0.700232	4.00568e-06	0.000101606	CC2D2A	ENSG00000048342	CC2D2A
ENSG00000048392	RRM2B	4.66667	16.1813	107.667	59.7383	80.4156	1.52471	0.480222	0.000470497	0.00487607	304	47.6006	80.4156	1.34836	0.468614	0.00170959	0.00575653	242	46.5342	80.4156	1.23055	0.471855	0.00380879	0.0206286	134	52.6729	80.4156	1.38285	0.474816	0.00146394	0.00643448	RRM2B	ENSG00000048392	RRM2B
ENSG00000048405	ZNF800	4.33333	13.1946	41	15.9603	30.8194	0.0546539	0.476175	0.901415	0.927948	101	16.0384	30.8194	0.0422667	0.476065	0.923036	0.940436	91.3333	15.0458	30.8194	0.00737492	0.473035	0.988758	0.992226	53.3333	22.3325	30.8194	0.317043	0.487422	0.463558	0.5519	ZNF800	ENSG00000048405	ZNF800
ENSG00000048462	TNFRSF17	0.666667	2.50705	0	0	0.984826	-0.11659	0.945016	0.333258		0.333333	0.0343844	0.984826	-0.137505	1.03128	0.251775	0.334131	0	0	0.984826	-0.120634	0.95734	0.240974		0	0	0.984826	-0.139767	1.03262	0.302931	0.393749	TNFRSF17	ENSG00000048462	TNFRSF17
ENSG00000048471	SNX29	7	22.4515	19	14.0937	24.6122	-0.742112	0.657459	0.130698	0.220778	45.3333	7.19685	24.6122	-1.42291	0.710334	0.0119896	0.0282311	47.6667	14.9072	24.6122	-0.656204	0.64026	0.172987	0.277992	20.6667	9.15779	24.6122	-1.19452	0.712225	0.0314114	0.0676415	SNX29	ENSG00000048471	SNX29
ENSG00000048540	LMO3	4	13.8673	4.33333	5.12017	8.32994	-0.749679	1.00148	0.137063	0.228214	3.66667	0.643398	8.32994	-3.78322	1.45682	0.000396488	0.00180869	4.33333	1.52703	8.32994	-2.53168	1.67794	0.00445462	0.0229829	1.66667	1.07992	8.32994	-2.97261	1.62783	0.00297811	0.0109762	LMO3	ENSG00000048540	LMO3
ENSG00000048544	MRPS10	26	80.6962	426	172.513	269.588	0.819578	0.326222	0.00756287	0.0321173	1210.67	163.401	269.588	0.847505	0.323806	0.00568699	0.0152681	931.333	143.28	269.588	0.621069	0.32138	0.040135	0.102596	451	158.453	269.588	0.653924	0.3235	0.0331651	0.0706462	MRPS10	ENSG00000048544	MRPS10
ENSG00000048545	GUCA1A	8	24.3911	4.33333	4.94976	15.2936	-1.31954	1.54835	0.0339306	0.0872759	3	0.506076	15.2936	-5.06544	1.56294	4.10443e-05	0.000316136	8.33333	8.39885	15.2936	-0.797282	1.09174	0.113208	0.207806	1.66667	0.842684	15.2936	-4.30036	1.71014	0.000438339	0.00268844	GUCA1A	ENSG00000048545	GUCA1A
ENSG00000048649	RSF1	26	82.3989	234.333	99.9764	188.896	0.0535352	0.221632	0.805965	0.856889	705.667	103.454	188.896	0.193021	0.216227	0.364552	0.442601	629.333	114.811	188.896	0.268427	0.218691	0.208245	0.314699	304.333	108.747	188.896	0.143256	0.220929	0.51155	0.596354	RSF1	ENSG00000048649	RSF1
ENSG00000048707	VPS13D	11.3333	37.8609	23.3333	11.458	30.9904	-1.74856	0.588227	0.000499229	0.00505672	53.3333	9.04848	30.9904	-2.01146	0.560764	5.26035e-05	0.000382226	50	14.217	30.9904	-1.56446	0.579038	0.0012035	0.00948254	25.3333	9.97297	30.9904	-1.93339	0.582837	0.000156957	0.00130164	VPS13D	ENSG00000048707	VPS13D
ENSG00000048740	CELF2	28.3333	90.9593	29.3333	25.8536	57.7792	-1.61605	0.907361	0.0109921	0.0414725	31.3333	4.94465	57.7792	-3.98286	0.89382	5.10203e-07	1.25639e-05	41.6667	23.8544	57.7792	-1.76994	0.920618	0.00659871	0.0299823	19.3333	7.50939	57.7792	-3.43522	0.919338	1.28617e-05	0.000225782	CELF2	ENSG00000048740	CELF2
ENSG00000048828	FAM120A	27.3333	85.3116	735	343.78	494.129	1.7326	0.211778	9.44659e-17	5.94681e-14	1950.33	285.723	494.129	1.56104	0.209137	3.53794e-14	1.51673e-11	1515	269.483	494.129	1.41397	0.210881	9.05016e-12	2.72164e-09	984.333	362.218	494.129	1.77272	0.211026	1.69455e-17	1.22929e-14	FAM120A	ENSG00000048828	FAM120A
ENSG00000048991	R3HDM1	11.6667	38.1702	47.6667	20.5585	47.5658	-0.931789	0.353772	0.00416399	0.0215778	155.667	20.6691	47.5658	-0.85137	0.332415	0.0062117	0.016422	140.333	25.3535	47.5658	-0.665907	0.335318	0.0317697	0.0880491	59	19.9029	47.5658	-1.03353	0.351221	0.00161857	0.00693465	R3HDM1	ENSG00000048991	R3HDM1
ENSG00000049089	COL9A2	5.33333	17.7818	12	6.80548	15.5677	-1.27624	0.718804	0.0186619	0.0587182	32.6667	5.19124	15.5677	-1.55925	0.689773	0.00531743	0.0144424	24.3333	5.49601	15.5677	-1.61404	0.729351	0.00445299	0.0229829	13	6.70828	15.5677	-1.34964	0.709208	0.0153132	0.0385456	COL9A2	ENSG00000049089	COL9A2
ENSG00000049130	KITLG	4.66667	15.4678	7	4.67691	12.8337	-1.54215	0.877588	0.0122664	0.0444831	17.3333	2.85229	12.8337	-2.1667	0.835343	0.00113409	0.00413539	20	7.99262	12.8337	-0.983663	0.777371	0.0636498	0.140221	8.66667	3.66042	12.8337	-1.84886	0.872853	0.0050749	0.016524	KITLG	ENSG00000049130	KITLG
ENSG00000049167	ERCC8	17.6667	59.5485	35.6667	17.4347	51.9069	-1.85794	0.422315	1.73411e-06	6.71403e-05	111	15.9448	51.9069	-1.85388	0.395854	5.52838e-07	1.32843e-05	95.6667	25.4528	51.9069	-1.4547	0.409347	7.59816e-05	0.00132171	44.3333	18.6291	51.9069	-1.80375	0.414681	2.58732e-06	7.51981e-05	ERCC8	ENSG00000049167	ERCC8
ENSG00000049192	ADAMTS6	9.33333	29.4921	15.6667	14.3393	23.0164	-0.876731	0.836608	0.104911	0.188543	20.3333	3.74118	23.0164	-2.70137	0.984537	0.000497355	0.00215422	20	8.00458	23.0164	-1.68855	1.01618	0.0109761	0.0429436	11.3333	6.12723	23.0164	-1.98254	1.00489	0.00589368	0.0185055	ADAMTS6	ENSG00000049192	ADAMTS6
ENSG00000049239	H6PD	14	43.3233	265.333	171.219	267.221	1.39812	0.537824	0.00260954	0.0157173	924.333	157.199	267.221	1.46222	0.533222	0.00189799	0.0062777	829.333	188.419	267.221	1.63679	0.541362	0.000566051	0.00555807	467	194.899	267.221	1.679	0.538748	0.000463939	0.00279628	H6PD	ENSG00000049239	H6PD
ENSG00000049245	VAMP3	9	30.0305	153.333	62.8296	98.4573	0.864212	0.34891	0.00814063	0.0337644	398.667	55.69	98.4573	0.772571	0.341595	0.0170735	0.0377793	331.333	51.9921	98.4573	0.677622	0.342443	0.035196	0.0938791	177	64.0418	98.4573	0.821867	0.347628	0.0125076	0.0329277	VAMP3	ENSG00000049245	VAMP3
ENSG00000049246	PER3	2	6.67344	26.3333	14.7503	24.186	0.557015	0.564409	0.236698	0.339332	86	12.7908	24.186	0.650067	0.564004	0.186535	0.263094	94	18.9541	24.186	1.00082	0.590867	0.048733	0.117069	37.3333	13.6266	24.186	0.62446	0.572122	0.206302	0.297297	PER3	ENSG00000049246	PER3
ENSG00000049247	UTS2	1	3.00939	0.666667	0.514359	2.20509	-0.888601	1.32891	0.0548061	0.120354	1.66667	0.306317	2.20509	-1.67409	1.98372	0.0238053	0.0498932	2.33333	1.29985	2.20509	-0.569809	1.01877	0.162008	0.26601	0.666667	0.53733	2.20509	-1.00684	1.40927	0.0602864	0.113324	UTS2	ENSG00000049247	UTS2
ENSG00000049249	TNFRSF9	8	25.3845	47.6667	20.9857	34.9013	-0.332743	0.551522	0.454432	0.557776	107	12.485	34.9013	-0.801926	0.597741	0.102289	0.16487	92.3333	16.4346	34.9013	-0.575072	0.578327	0.213146	0.32036	48.3333	15.1817	34.9013	-0.727168	0.600166	0.138653	0.217979	TNFRSF9	ENSG00000049249	TNFRSF9
ENSG00000049283	EPN3	1.66667	6.5572	0	0	2.83288	-1.43253	4.40085	0.00565388	0.0265174	1.33333	0.141158	2.83288	-2.6715	4.14877	0.00828337	0.0207791	2.33333	0.287961	2.83288	-0.876367	1.48963	0.0367676	0.0968048	0.333333	0.242501	2.83288	-1.20854	2.09383	0.0143582	0.0366349	EPN3	ENSG00000049283	EPN3
ENSG00000049323	LTBP1	2.33333	7.50312	135.667	66.3444	105.37	2.68815	0.581924	1.28708e-06	5.33571e-05	457.333	71.7269	105.37	2.92639	0.577536	1.58997e-07	5.26169e-06	356.667	64.1946	105.37	2.71869	0.579929	9.78894e-07	4.93424e-05	204	82.0132	105.37	2.99622	0.580104	9.28731e-08	5.52245e-06	LTBP1	ENSG00000049323	LTBP1
ENSG00000049449	RCN1	13.3333	45.2487	508.333	201.758	331.295	1.96981	0.329258	5.04109e-10	7.45074e-08	1347	208.423	331.295	2.0693	0.326616	5.62512e-11	8.62655e-09	1086	189.472	331.295	1.88899	0.328491	2.17158e-09	3.05797e-07	675.667	263.902	331.295	2.28893	0.328392	6.69496e-13	1.90705e-10	RCN1	ENSG00000049449	RCN1
ENSG00000049540	ELN	4.66667	16.1813	1	0.743885	7.15848	-4.54504	1.19334	6.82606e-06	0.000206446	3.33333	0.612634	7.15848	-4.62887	0.9368	3.07154e-08	1.4881e-06	2.66667	0.31287	7.15848	-4.83889	0.996778	7.00971e-08	5.62775e-06	0.666667	0.300091	7.15848	-5.57498	1.30322	6.39926e-07	2.59174e-05	ELN	ENSG00000049540	ELN
ENSG00000049541	RFC2	7.33333	25.0632	43.6667	17.4757	36.1172	-0.459417	0.481622	0.263764	0.367265	140	17.4524	36.1172	-0.378137	0.469383	0.359191	0.437152	103.333	19.723	36.1172	-0.358496	0.471476	0.37527	0.483686	45.6667	15.8016	36.1172	-0.658732	0.498509	0.127248	0.203831	RFC2	ENSG00000049541	RFC2
ENSG00000049618	ARID1B	35.3333	112.845	58.6667	46.3294	93.8384	-1.20616	0.735423	0.0276224	0.0762296	100.333	17.3004	93.8384	-2.5252	0.765736	0.000103563	0.000638613	116	42.4599	93.8384	-1.3025	0.745269	0.019537	0.0636982	75.3333	35.4757	93.8384	-1.53074	0.750008	0.00949364	0.0266033	ARID1B	ENSG00000049618	ARID1B
ENSG00000049656	CLPTM1L	25.3333	83.4	419.333	190.657	329.792	0.957593	0.286201	0.000436033	0.00461948	1511.33	217.674	329.792	1.24408	0.284674	5.2565e-06	6.89044e-05	1164.33	187.946	329.792	0.997874	0.285008	0.000250296	0.00310995	553.667	207.115	329.792	1.04591	0.28603	0.00014094	0.00120343	CLPTM1L	ENSG00000049656	CLPTM1L
ENSG00000049759	NEDD4L	29	90.9239	198.333	91.9266	164.797	-0.239221	0.222381	0.271644	0.375825	557.333	76.7458	164.797	-0.33807	0.216218	0.109073	0.173678	459	94.2461	164.797	-0.226987	0.219577	0.284765	0.393841	249.667	88.0748	164.797	-0.291671	0.22175	0.178092	0.265409	NEDD4L	ENSG00000049759	NEDD4L
ENSG00000049768	FOXP3	0.333333	1.76488	0	0	0.728627	-0.1117	0.942897	0.450893		0	0	0.728627	-0.142095	1.0338	0.258949	0.336219	0.666667	0.591635	0.728627	-0.0377651	0.931627	0.674513		0	0	0.728627	-0.134745	1.03016	0.414514		FOXP3	ENSG00000049768	FOXP3
ENSG00000049769	PPP1R3F	2.66667	9.37354	26.6667	11.9564	20.6864	0.141401	0.530569	0.750172	0.81107	87.3333	12.7476	20.6864	0.327933	0.535235	0.478563	0.553948	59.6667	8.1252	20.6864	-0.000379843	0.525789	0.996248	0.997259	33.3333	13.5426	20.6864	0.259286	0.543583	0.575528	0.654857	PPP1R3F	ENSG00000049769	PPP1R3F
ENSG00000049860	HEXB	18.6667	60.0837	423.667	164.06	320.534	1.15807	0.405688	0.00172782	0.0119236	1834	246.644	320.534	1.84768	0.409073	1.47707e-06	2.75512e-05	1302.67	199.742	320.534	1.4755	0.408799	9.04888e-05	0.00147704	552.333	177.878	320.534	1.21638	0.404918	0.00113441	0.00535075	HEXB	ENSG00000049860	HEXB
ENSG00000049883	PTCD2	10.6667	34.5282	15.6667	9.44088	26.0776	-1.8506	0.66748	0.000789302	0.00691891	44	6.85966	26.0776	-2.20598	0.631576	6.72766e-05	0.000460464	33.6667	11.7372	26.0776	-1.74461	0.662862	0.00108682	0.00881033	17	6.52713	26.0776	-2.37664	0.665856	4.66328e-05	0.000559347	PTCD2	ENSG00000049883	PTCD2
ENSG00000050030	NEXMIF	4	14.7737	0.666667	0.300726	6.40924	-4.35153	1.94652	0.000800662	0.00699684	0.666667	0.0687687	6.40924	-6.58974	1.75922	1.15731e-05	0.000121347	1	0.628501	6.40924	-4.57779	2.00298	0.000117238	0.00179633	0.333333	0.294829	6.40924	-5.13857	2.11056	0.000134321	0.00116002	NEXMIF	ENSG00000050030	NEXMIF
ENSG00000050130	JKAMP	12.3333	38.2684	127.333	60.2441	107.387	0.365987	0.305803	0.207632	0.30857	431.667	62.3698	107.387	0.509755	0.300952	0.0779702	0.132167	342.667	59.7953	107.387	0.401952	0.302292	0.163586	0.267661	168	68.233	107.387	0.479389	0.306797	0.102805	0.172523	JKAMP	ENSG00000050130	JKAMP
ENSG00000050165	DKK3	19.6667	65.4011	15	9.72575	35.9155	-2.72826	0.744999	1.84155e-05	0.000447793	17	2.77243	35.9155	-4.48038	0.720379	2.62153e-11	4.41518e-09	20.3333	9.02343	35.9155	-3.10348	0.762396	1.3778e-06	6.48443e-05	13.6667	6.47804	35.9155	-3.32747	0.744306	5.19423e-07	2.22176e-05	DKK3	ENSG00000050165	DKK3
ENSG00000050327	ARHGEF5	5.33333	17.5994	6	3.36755	10.7462	-2.55758	0.634353	4.28151e-06	0.00014076	12.3333	1.73772	10.7462	-3.24969	0.564198	5.31675e-10	5.42108e-08	11.6667	1.88575	10.7462	-3.0346	0.582922	1.31178e-08	1.39371e-06	6.33333	2.56174	10.7462	-2.88963	0.627295	3.35591e-07	1.60525e-05	ARHGEF5	ENSG00000050327	ARHGEF5
ENSG00000050344	NFE2L3	4	11.8913	195.333	87.8691	134.202	2.39697	0.568069	4.8515e-06	0.000155587	686.667	94.7803	134.202	2.62732	0.56308	6.5933e-07	1.5167e-05	534	80.3672	134.202	2.34855	0.565749	7.10263e-06	0.000229131	228.667	83.6689	134.202	2.28567	0.565916	1.25282e-05	0.000222321	NFE2L3	ENSG00000050344	NFE2L3
ENSG00000050393	MCUR1	16	51.9607	105.667	48.8406	87.2368	-0.245694	0.319591	0.411022	0.517033	344	45.8895	87.2368	-0.209574	0.312425	0.476869	0.552259	272	45.1151	87.2368	-0.280107	0.315911	0.352789	0.461794	115	38.4675	87.2368	-0.577659	0.327156	0.0611349	0.114658	MCUR1	ENSG00000050393	MCUR1
ENSG00000050405	LIMA1	6.33333	20.0023	163.667	62.1413	99.7136	1.17721	0.62923	0.0211684	0.0641723	477.667	62.4656	99.7136	1.28051	0.627178	0.0147919	0.0335481	389.333	52.1389	99.7136	1.00176	0.611992	0.0444762	0.109985	190.333	65.4626	99.7136	1.18523	0.624675	0.0228512	0.0526593	LIMA1	ENSG00000050405	LIMA1
ENSG00000050426	LETMD1	7	23.2228	86	32.9887	55.47	0.342609	0.388847	0.337732	0.44273	226.333	31.9161	55.47	0.341744	0.384779	0.338175	0.418651	189	29.5577	55.47	0.257047	0.383712	0.468426	0.571037	86	30.4578	55.47	0.164584	0.390796	0.651269	0.722899	LETMD1	ENSG00000050426	LETMD1
ENSG00000050438	SLC4A8	23	74.8677	15.3333	17.0854	43.8933	-1.34401	1.31659	0.0362079	0.0912908	11	2.16423	43.8933	-4.69105	1.31995	1.46701e-05	0.000145233	22.6667	19.4386	43.8933	-1.14979	1.20789	0.0548216	0.12672	8	3.52084	43.8933	-3.93297	1.3746	0.000186622	0.00148186	SLC4A8	ENSG00000050438	SLC4A8
ENSG00000050555	LAMC3	4.33333	15.7377	1	1.03326	7.80223	-3.23328	2.04472	0.00300188	0.0172375	1.66667	0.318858	7.80223	-4.97601	1.68241	0.000100718	0.000626062	3	2.67886	7.80223	-1.2474	1.55928	0.0307788	0.0861097	1	0.542593	7.80223	-3.9757	1.89427	0.00126965	0.00579718	LAMC3	ENSG00000050555	LAMC3
ENSG00000050628	PTGER3	3	11.244	1.33333	1.13174	5.73377	-1.03286	1.56052	0.0378642	0.0942442	0.666667	0.135966	5.73377	-5.3831	2.12947	0.000295821	0.00143241	3.33333	2.43429	5.73377	-0.720919	1.15719	0.0926136	0.181014	0	0	5.73377	-7.1251	3.52552	0.000295453	0.00204669	PTGER3	ENSG00000050628	PTGER3
ENSG00000050730	TNIP3	5.33333	17.1272	5.33333	4.11487	12.6791	-1.66976	1.19572	0.0168151	0.0550262	16	2.82742	12.6791	-2.07013	1.12643	0.00694598	0.0180316	15	6.38588	12.6791	-1.04734	1.00004	0.0679294	0.146484	6	3.56952	12.6791	-1.77412	1.1557	0.0153523	0.0386331	TNIP3	ENSG00000050730	TNIP3
ENSG00000050748	MAPK9	7	23.7431	94.3333	43.3532	70.0151	0.64579	0.402191	0.0781437	0.153064	295.333	42.3801	70.0151	0.698345	0.397103	0.057295	0.102714	224.667	39.1133	70.0151	0.535839	0.395343	0.138458	0.23828	109.333	38.8317	70.0151	0.465832	0.398375	0.205542	0.296627	MAPK9	ENSG00000050748	MAPK9
ENSG00000050767	COL23A1	3.66667	11.4765	3.33333	3.63237	6.64475	-0.514758	0.991487	0.205273	0.306324	2.33333	0.445903	6.64475	-3.25931	2.40613	0.00418297	0.0118705	1.66667	1.7201	6.64475	-0.910871	1.42325	0.0393153	0.101024	0.333333	0.0575899	6.64475	-5.31937	2.55295	0.00103511	0.00501943	COL23A1	ENSG00000050767	COL23A1
ENSG00000050820	BCAR1	7.33333	24.321	162.667	66.8792	124.36	1.16561	0.395098	0.0014491	0.0105348	591	86.4174	124.36	1.65187	0.393258	9.31004e-06	0.000103229	436	67.0727	124.36	1.29077	0.393312	0.000443	0.00470668	250	93.2906	124.36	1.62387	0.396862	1.50793e-05	0.000251822	BCAR1	ENSG00000050820	BCAR1
ENSG00000051009	FHIP1B	3	10.5305	26	12.02	22.7331	0.0497021	0.499035	0.908785	0.933397	88	12.5439	22.7331	0.202609	0.495775	0.644122	0.704801	63	8.5417	22.7331	-0.0481026	0.493698	0.9081	0.93254	43.6667	17.5712	22.7331	0.442301	0.511647	0.325775	0.416778	FHIP1B	ENSG00000051009	FHIP1B
ENSG00000051108	HERPUD1	42.3333	133.72	421.333	215.113	284.581	0.421995	0.458126	0.293648	0.399291	833	114.127	284.581	-0.270012	0.456	0.505637	0.58016	695	143.128	284.581	-0.107698	0.447049	0.78179	0.835721	387.667	144.872	284.581	-0.114776	0.45369	0.774891	0.827004	HERPUD1	ENSG00000051108	HERPUD1
ENSG00000051128	HOMER3	4.66667	15.1321	55.3333	26.2562	44.3499	0.475531	0.413763	0.207218	0.308116	146.333	22.2442	44.3499	0.356096	0.404732	0.34229	0.422471	131.667	24.0233	44.3499	0.410241	0.406061	0.269696	0.378342	83	32.5604	44.3499	0.726049	0.419963	0.0620035	0.115904	HOMER3	ENSG00000051128	HOMER3
ENSG00000051180	RAD51	1.66667	5.13035	10	2.76929	8.31113	-0.392306	0.732577	0.421821	0.527068	36	4.48845	8.31113	-0.130869	0.699266	0.793081	0.833885	28.3333	4.34883	8.31113	-0.155604	0.684324	0.740587	0.803586	14	4.81909	8.31113	-0.178551	0.715023	0.723225	0.784146	RAD51	ENSG00000051180	RAD51
ENSG00000051341	POLQ	3.66667	12.576	4.33333	3.31568	7.93852	-1.90287	0.973103	0.00468943	0.0233537	7.66667	1.21213	7.93852	-3.10036	0.894999	3.35197e-05	0.000271254	10	2.21355	7.93852	-2.31726	0.93414	0.000982879	0.00817591	3.33333	1.18296	7.93852	-3.09869	0.995907	0.00014766	0.00124847	POLQ	ENSG00000051341	POLQ
ENSG00000051382	PIK3CB	7.33333	25.5413	47.6667	23.7554	43.5732	-0.233182	0.405182	0.516983	0.615391	131.667	20.7715	43.5732	-0.297492	0.398833	0.41126	0.489593	115.667	26.7265	43.5732	-0.148284	0.39843	0.676659	0.751877	55.3333	22.992	43.5732	-0.286331	0.409343	0.440274	0.53027	PIK3CB	ENSG00000051382	PIK3CB
ENSG00000051523	CYBA	59.3333	195.38	654	265.454	507.703	0.243849	0.263209	0.331455	0.436973	1982.33	296.526	507.703	0.485406	0.264473	0.0591412	0.105373	1504.67	265.545	507.703	0.287369	0.263415	0.264652	0.373536	872.667	353.997	507.703	0.588339	0.266609	0.0224141	0.0518036	CYBA	ENSG00000051523	CYBA
ENSG00000051596	THOC3	2.66667	7.62902	52.6667	22.7109	35.4948	0.95308	0.589415	0.0532814	0.118067	166	21.7386	35.4948	1.0178	0.583216	0.0436539	0.0823774	125.667	19.5319	35.4948	0.840894	0.57488	0.082909	0.167561	67.3333	21.5712	35.4948	0.865104	0.580746	0.0829688	0.145595	THOC3	ENSG00000051596	THOC3
ENSG00000051620	HEBP2	17	53.1404	236.667	82.4786	155.873	0.388622	0.422703	0.307958	0.413686	732	96.4026	155.873	0.658088	0.433898	0.094718	0.154797	560.333	85.6853	155.873	0.452175	0.424823	0.23682	0.345553	272.333	92.3736	155.873	0.460347	0.429163	0.239367	0.333602	HEBP2	ENSG00000051620	HEBP2
ENSG00000051825	MPHOSPH9	12.3333	39.1155	58.6667	33.074	56.0717	-0.469263	0.386488	0.177893	0.276107	143.667	21.5576	56.0717	-0.889291	0.388876	0.0129313	0.0300436	125.333	30.0901	56.0717	-0.621727	0.390286	0.0765267	0.15908	76.6667	28.1622	56.0717	-0.624103	0.39053	0.0819223	0.144121	MPHOSPH9	ENSG00000051825	MPHOSPH9
ENSG00000052126	PLEKHA5	30	94.793	124.667	79.7233	133.736	-0.432839	0.476014	0.288273	0.393841	309	51.0548	133.736	-0.870165	0.501542	0.0469464	0.0871262	284.667	81.4728	133.736	-0.388765	0.473992	0.336818	0.446494	150	60.6506	133.736	-0.739614	0.497782	0.0894323	0.154119	PLEKHA5	ENSG00000052126	PLEKHA5
ENSG00000052344	PRSS8	1.33333	4.49372	1	0.957518	2.13547	-0.328316	0.963578	0.248657	0.352114	0	0	2.13547	-0.8358	1.62932	0.00378467	0.010936	1	0.110599	2.13547	-0.535963	1.1482	0.0586319	0.132439	0	0	2.13547	-0.721709	1.41067	0.0215135	0.0501181	PRSS8	ENSG00000052344	PRSS8
ENSG00000052723	SIKE1	7.66667	22.9349	151	65.759	92.1847	1.1563	0.380527	0.00115983	0.00904292	382	52.4434	92.1847	0.929471	0.370577	0.00809315	0.0203765	295	51.1931	92.1847	0.817286	0.371965	0.0186154	0.0617023	151.333	54.6427	92.1847	0.833359	0.374664	0.0180862	0.0438048	SIKE1	ENSG00000052723	SIKE1
ENSG00000052749	RRP12	4.33333	13.5119	20.3333	11.2369	17.8919	-0.520622	0.496548	0.207965	0.308876	45.6667	7.11088	17.8919	-0.95863	0.507249	0.0271955	0.0556446	41	9.26908	17.8919	-0.801349	0.509722	0.0587802	0.132689	19.6667	7.21156	17.8919	-0.994349	0.533904	0.0281053	0.0620169	RRP12	ENSG00000052749	RRP12
ENSG00000052795	FNIP2	17.3333	57.5119	33	22.4271	49.715	-1.41487	0.556857	0.00262771	0.0157988	88.6667	13.0433	49.715	-2.01611	0.544732	3.74455e-05	0.000294634	75.6667	21.8663	49.715	-1.4986	0.557563	0.00146719	0.010844	48.3333	18.852	49.715	-1.60169	0.552083	0.000917221	0.00458383	FNIP2	ENSG00000052795	FNIP2
ENSG00000052802	MSMO1	12	38.8069	466.667	262.449	377.939	2.3807	0.41899	2.03209e-09	2.43235e-07	1382	222.775	377.939	2.27402	0.416091	8.71308e-09	5.46029e-07	1155	250.762	377.939	2.35335	0.418497	2.93052e-09	3.96918e-07	660	286.336	377.939	2.53311	0.417502	2.12693e-10	3.47514e-08	MSMO1	ENSG00000052802	MSMO1
ENSG00000052841	TTC17	20	64.9047	107.667	51.2133	107.965	-0.531357	0.348375	0.0970976	0.178352	339.333	54.1851	107.965	-0.363995	0.337601	0.24925	0.331753	283	53.4015	107.965	-0.422821	0.341941	0.18151	0.287514	172.667	68.5536	107.965	-0.1594	0.339201	0.614671	0.690258	TTC17	ENSG00000052841	TTC17
ENSG00000052850	ALX4	2.33333	7.69616	0.333333	0.229526	4.29259	-3.66566	2.31528	0.00214395	0.01372	0.666667	0.135966	4.29259	-5.17612	1.85922	0.000188085	0.00101525	3.66667	2.48312	4.29259	-0.772509	1.11182	0.100546	0.191559	0.666667	0.352419	4.29259	-3.38367	2.11835	0.0029914	0.0110089	ALX4	ENSG00000052850	ALX4
ENSG00000053108	FSTL4	4	14.908	1.33333	1.18704	6.57618	-3.09132	1.60481	0.00184092	0.0124194	0.666667	0.135966	6.57618	-6.40564	1.58676	2.13561e-06	3.5618e-05	2	0.74508	6.57618	-4.20312	1.56216	0.000101576	0.0016106	0	0	6.57618	-8.18153	3.14631	5.08723e-06	0.000120604	FSTL4	ENSG00000053108	FSTL4
ENSG00000053254	FOXN3	22.3333	70.3875	161.667	69.8346	133.127	-0.227256	0.288211	0.406095	0.512655	452	69.7125	133.127	-0.155771	0.282673	0.561632	0.631055	366.333	75.2391	133.127	-0.15007	0.286012	0.562417	0.653744	212	74.2424	133.127	-0.160342	0.287609	0.552525	0.634617	FOXN3	ENSG00000053254	FOXN3
ENSG00000053328	METTL24	1.33333	4.82105	0	0	2.01073	-0.119421	0.946372	0.241151	0.343707	0	0	2.01073	-0.144805	1.03532	0.120136	0.187517	0.333333	0.548789	2.01073	-0.094128	0.945519	0.336594	0.446251	0	0	2.01073	-0.142715	1.03416	0.216702	0.308682	METTL24	ENSG00000053328	METTL24
ENSG00000053371	AKR7A2	21.3333	67.8961	242.667	100.179	168.888	0.336423	0.304388	0.241702	0.344186	716	96.4631	168.888	0.37924	0.302235	0.187957	0.264842	562	90.3093	168.888	0.245749	0.301853	0.390099	0.498238	257	92.48	168.888	0.175929	0.30494	0.54329	0.62643	AKR7A2	ENSG00000053371	AKR7A2
ENSG00000053372	MRTO4	7.66667	25.2195	49.6667	22.9792	44.0977	-0.294007	0.385142	0.401819	0.508315	163	23.4679	44.0977	-0.149137	0.371531	0.662397	0.721076	134.667	23.0956	44.0977	-0.18344	0.374283	0.590516	0.678617	62	24.1753	44.0977	-0.251898	0.384505	0.472192	0.559974	MRTO4	ENSG00000053372	MRTO4
ENSG00000053438	NNAT	2.33333	8.35082	2	1.7014	4.35161	-1.6343	1.38937	0.0197099	0.0609551	2.33333	0.498619	4.35161	-3.66006	1.32619	0.000233477	0.00120461	2.66667	0.31287	4.35161	-3.4723	1.37932	0.000578901	0.00565297	1.33333	0.600183	4.35161	-3.10846	1.48488	0.00206904	0.00832758	NNAT	ENSG00000053438	NNAT
ENSG00000053501	USE1	18.6667	59.4739	45.6667	26.5631	61.1153	-1.33344	0.452978	0.000954032	0.00791395	156	23.0962	61.1153	-1.33421	0.432813	0.000733001	0.00292874	119.333	31.3633	61.1153	-1.1055	0.441899	0.0046432	0.0236347	61.6667	23.7976	61.1153	-1.42602	0.447191	0.000467973	0.00281498	USE1	ENSG00000053501	USE1
ENSG00000053524	MCF2L2	11	36.4354	4	3.9884	19.0169	-2.68685	1.51938	0.00313759	0.0177351	3.33333	0.820614	19.0169	-5.27254	1.36869	3.46444e-06	5.01918e-05	8	5.43468	19.0169	-2.10524	1.53063	0.0081389	0.034747	3	1.73243	19.0169	-3.95225	1.44734	0.000242637	0.00178047	MCF2L2	ENSG00000053524	MCF2L2
ENSG00000053702	NRIP2	1.66667	5.51644	0	0	2.47926	-0.361231	1.03651	0.0473698	0.109202	0	0.0190024	2.47926	-0.460558	1.18211	0.00946259	0.0231388	0.666667	0.585656	2.47926	-0.291247	0.988933	0.113321	0.207927	0	0	2.47926	-0.440151	1.16001	0.0371384	0.0774276	NRIP2	ENSG00000053702	NRIP2
ENSG00000053747	LAMA3	10.6667	35.6225	36.6667	20.0763	45.6295	-1.0202	0.3685	0.00226254	0.0142748	144.667	20.136	45.6295	-0.791013	0.338378	0.0121732	0.0285673	134.667	25.661	45.6295	-0.567648	0.339573	0.0687686	0.147701	56	20.6022	45.6295	-0.901293	0.355948	0.0063341	0.0195333	LAMA3	ENSG00000053747	LAMA3
ENSG00000053770	AP5M1	8.33333	26.7513	48.6667	24.6652	46.5328	-0.303757	0.475143	0.456018	0.55917	146	25.3802	46.5328	-0.19802	0.467802	0.630166	0.692824	118.333	25.0039	46.5328	-0.264119	0.470776	0.514194	0.61251	59.6667	26.0119	46.5328	-0.240796	0.476869	0.564154	0.645072	AP5M1	ENSG00000053770	AP5M1
ENSG00000053900	ANAPC4	3.66667	12.9033	14	5.90316	14.4177	-0.907458	0.567869	0.0460888	0.107252	45.6667	6.62998	14.4177	-0.784453	0.522879	0.0734243	0.125738	24.6667	5.497	14.4177	-1.27828	0.578495	0.00631889	0.0290682	18.6667	7.23723	14.4177	-0.804505	0.547419	0.0762828	0.136141	ANAPC4	ENSG00000053900	ANAPC4
ENSG00000053918	KCNQ1	1.66667	5.18911	1	0.213599	2.98887	-2.24226	2.27422	0.0161257	0.0534391	2	0.220788	2.98887	-3.20871	1.83219	0.00365744	0.0106467	4	1.49614	2.98887	-0.807667	1.15222	0.0934175	0.182141	1	0.17277	2.98887	-2.89126	2.09919	0.00921149	0.0260298	KCNQ1	ENSG00000053918	KCNQ1
ENSG00000054116	TRAPPC3	8.33333	26.4827	101	42.5005	81.2481	0.434829	0.330935	0.164257	0.260535	360.667	52.1257	81.2481	0.787454	0.328212	0.0120812	0.0283901	280	45.0321	81.2481	0.612969	0.328374	0.0495027	0.118204	139.667	52.2652	81.2481	0.651705	0.333087	0.040438	0.082809	TRAPPC3	ENSG00000054116	TRAPPC3
ENSG00000054118	THRAP3	16.6667	57.2033	143.333	63.2727	133.157	0.00983348	0.292083	0.970597	0.978542	518.333	79.0583	133.157	0.389732	0.288002	0.158617	0.232894	441.667	81.1732	133.157	0.368427	0.290122	0.183013	0.288819	226.667	82.0785	133.157	0.32989	0.292111	0.239213	0.333439	THRAP3	ENSG00000054118	THRAP3
ENSG00000054148	PHPT1	25	79.6418	319.333	114.58	214.193	0.295728	0.416907	0.430715	0.535621	983.667	127.21	214.193	0.510413	0.426736	0.188285	0.265205	757.667	113.976	214.193	0.321379	0.417649	0.394596	0.5023	373	128.162	214.193	0.35523	0.423343	0.35723	0.44882	PHPT1	ENSG00000054148	PHPT1
ENSG00000054179	ENTPD2	0.666667	2.50705	2	0.799157	2.00982	-0.488556	0.930766	0.258489	0.362085	4	0.550628	2.00982	-0.81138	1.13783	0.119714	0.187011	4	0.990196	2.00982	-0.537436	0.955224	0.219513	0.326911	2	0.582778	2.00982	-0.692047	1.0751	0.173415	0.260007	ENTPD2	ENSG00000054179	ENTPD2
ENSG00000054219	LY75	2.66667	8.79504	8	5.51967	9.64768	-0.673151	0.721832	0.172688	0.270399	17.3333	2.78497	9.64768	-1.40142	0.810078	0.0181812	0.0398272	16.6667	5.31781	9.64768	-0.889834	0.766167	0.0858602	0.171711	8	3.61679	9.64768	-1.18453	0.822382	0.0425032	0.0860502	LY75	ENSG00000054219	LY75
ENSG00000054267	ARID4B	31	96.6902	172.333	78.932	167.496	-0.528547	0.27146	0.0421467	0.101311	581.333	85.7138	167.496	-0.288413	0.262254	0.253856	0.336219	527.667	95.4664	167.496	-0.206148	0.263768	0.421485	0.527577	254.667	93.7854	167.496	-0.296297	0.266863	0.253594	0.347502	ARID4B	ENSG00000054267	ARID4B
ENSG00000054277	OPN3	3.33333	12.3626	19.3333	10.1923	18.0087	-0.273955	0.529797	0.522144	0.61952	64.3333	9.80635	18.0087	-0.214532	0.517301	0.622488	0.685985	47.3333	7.99959	18.0087	-0.410183	0.533192	0.345182	0.454797	23.6667	9.03693	18.0087	-0.404412	0.54661	0.371056	0.462729	OPN3	ENSG00000054277	OPN3
ENSG00000054282	SDCCAG8	12.6667	40.718	29.3333	17.7258	39.8159	-1.39532	0.497913	0.001233	0.00941904	94.3333	13.4877	39.8159	-1.54623	0.472406	0.000284544	0.00139484	76	21.3135	39.8159	-1.17466	0.48334	0.0046286	0.0235933	32.6667	12.2412	39.8159	-1.82355	0.499277	5.271e-05	0.00061122	SDCCAG8	ENSG00000054282	SDCCAG8
ENSG00000054356	PTPRN	4.66667	14.8132	4	3.77477	8.69054	-1.69194	1.15207	0.0141951	0.0490361	5.33333	0.889758	8.69054	-3.74441	1.09733	3.54459e-05	0.000282833	6	2.74118	8.69054	-2.4318	1.21783	0.00192536	0.0129352	1	0.357681	8.69054	-4.9238	1.36535	2.21805e-05	0.000329187	PTPRN	ENSG00000054356	PTPRN
ENSG00000054392	HHAT	8.33333	28.6397	11.6667	9.82057	21.1186	-1.34729	0.892176	0.0248493	0.0709502	22.3333	3.66218	21.1186	-2.62247	0.901851	0.000329091	0.00155502	25	9.63523	21.1186	-1.37507	0.894413	0.0219704	0.0687678	12.3333	5.7976	21.1186	-2.00038	0.926399	0.00388512	0.0134441	HHAT	ENSG00000054392	HHAT
ENSG00000054523	KIF1B	12	41.7942	55	25.2191	46.6851	-0.781785	0.346276	0.0141491	0.0489302	116.333	16.4096	46.6851	-1.26566	0.33882	6.77974e-05	0.000462381	98	21.5997	46.6851	-1.10592	0.348159	0.000531973	0.00531165	50.6667	20.2564	46.6851	-1.13469	0.354267	0.00054562	0.00314404	KIF1B	ENSG00000054523	KIF1B
ENSG00000054598	FOXC1	6.33333	20.4639	50.6667	21.7682	39.4707	-0.0855913	0.381173	0.802791	0.854556	134.667	19.2047	39.4707	-0.164279	0.375102	0.633848	0.695942	125.333	20.1505	39.4707	-0.0622822	0.37365	0.853972	0.893293	66.6667	24.7408	39.4707	0.0293035	0.381316	0.937976	0.953645	FOXC1	ENSG00000054598	FOXC1
ENSG00000054611	TBC1D22A	5.33333	18.554	56	19.4333	37.7142	0.0221533	0.474205	0.958203	0.969785	142.667	20.7706	37.7142	0.107858	0.47631	0.799188	0.839105	107	15.4939	37.7142	-0.155243	0.476269	0.702585	0.773899	67	27.0417	37.7142	0.283232	0.486454	0.50807	0.592983	TBC1D22A	ENSG00000054611	TBC1D22A
ENSG00000054654	SYNE2	22.6667	71.7663	64.3333	31.6205	78.7143	-1.42196	0.315421	1.82203e-06	7.00658e-05	197.667	28.7646	78.7143	-1.37709	0.296351	1.19192e-06	2.36168e-05	183.333	39.1384	78.7143	-1.10636	0.303057	0.000104706	0.00164904	102	37.9216	78.7143	-1.11874	0.304343	0.000114453	0.00103759	SYNE2	ENSG00000054654	SYNE2
ENSG00000054690	PLEKHH1	2	7.00077	5.66667	2.85656	4.97494	-0.967197	0.841456	0.0757272	0.149806	7	0.934526	4.97494	-2.37602	0.927766	0.000813979	0.00317627	6.33333	1.41535	4.97494	-2.09173	0.972412	0.00246702	0.0153372	3.33333	1.23529	4.97494	-2.06189	1.01173	0.00441481	0.0147998	PLEKHH1	ENSG00000054690	PLEKHH1
ENSG00000054793	ATP9A	7.66667	27.0391	35.6667	18.1612	36.158	-0.579885	0.464332	0.144719	0.237602	95.3333	14.3921	36.158	-0.801099	0.461803	0.0486561	0.0897012	81.6667	20.0301	36.158	-0.567114	0.459672	0.149231	0.251276	46.3333	18.7751	36.158	-0.581227	0.462337	0.152402	0.23503	ATP9A	ENSG00000054793	ATP9A
ENSG00000054796	SPO11	1.33333	4.82105	0.333333	0.443159	2.1449	-0.122849	0.939242	0.319382	0.424814	0	0	2.1449	-0.182066	1.04422	0.0852721	0.142143	0.333333	0.548789	2.1449	-0.119646	0.948112	0.279723	0.388918	0	0	2.1449	-0.178934	1.0423	0.17137	0.25741	SPO11	ENSG00000054796	SPO11
ENSG00000054803	CBLN4	1.66667	5.84377	0.666667	0.886319	2.66295	-0.592466	1.11564	0.0920821	0.171991	1	0.170351	2.66295	-2.03816	4.86234	0.00944316	0.0231003	0	0	2.66295	-6.59994	4.04245	0.00163137	0.0116	0	0	2.66295	-4.8337	4.46342	0.00454651	0.0151239	CBLN4	ENSG00000054803	CBLN4
ENSG00000054938	CHRDL2	1.66667	5.18911	1.66667	1.6302	3.12399	-0.706293	1.07138	0.124555	0.213457	2	0.213547	3.12399	-3.25151	1.8291	0.00340164	0.0100148	2.33333	0.760523	3.12399	-1.42287	1.81877	0.021391	0.0676334	0	0	3.12399	-6.0612	3.24899	0.00073231	0.00389363	CHRDL2	ENSG00000054938	CHRDL2
ENSG00000054965	FAM168A	5.66667	18.4772	53	26.3195	45.5432	0.215688	0.40505	0.555739	0.648123	191.333	27.4831	45.5432	0.41794	0.401521	0.259231	0.33649	143.667	21.384	45.5432	0.179789	0.397915	0.620266	0.705587	73.6667	28.8214	45.5432	0.330236	0.40869	0.376077	0.467192	FAM168A	ENSG00000054965	FAM168A
ENSG00000054967	RELT	4.33333	14.6969	26	11.4897	23.6425	-0.383732	0.443693	0.317292	0.422981	87.6667	12.1824	23.6425	-0.231313	0.421837	0.539913	0.611899	67.6667	11.6174	23.6425	-0.303094	0.426579	0.417069	0.52349	36.6667	12.9846	23.6425	-0.268151	0.436223	0.490698	0.577539	RELT	ENSG00000054967	RELT
ENSG00000054983	GALC	6	19.5	65	33.9643	47.4101	0.445567	0.476965	0.283257	0.388237	135.333	22.1416	47.4101	0.0292245	0.465717	0.948642	0.960764	112	29.6954	47.4101	0.20133	0.467989	0.621615	0.706645	65.6667	25.203	47.4101	0.0964227	0.472362	0.817163	0.860131	GALC	ENSG00000054983	GALC
ENSG00000055044	NOP58	6	19.693	135.667	43.8913	91.7019	0.844482	0.54359	0.0647933	0.134673	457	63.4133	91.7019	1.39193	0.566517	0.00476655	0.013184	355	52.584	91.7019	1.08443	0.557628	0.0214907	0.067792	187.333	64.2667	91.7019	1.26129	0.565225	0.00991699	0.0275681	NOP58	ENSG00000055044	NOP58
ENSG00000055070	SZRD1	11.3333	34.6632	181.333	86.9208	134.667	0.953629	0.289456	0.000597079	0.00569823	507.667	76.5044	134.667	0.890236	0.282735	0.00114689	0.00417157	424.333	75.8953	134.667	0.83838	0.285157	0.00224757	0.0143914	247.333	92.1111	134.667	1.0373	0.288178	0.000199179	0.00155101	SZRD1	ENSG00000055070	SZRD1
ENSG00000055118	KCNH2	12	40.7541	7	6.00642	22.6273	-2.06202	1.45323	0.00941469	0.037301	6	1.20197	22.6273	-4.71981	1.31122	1.1889e-05	0.000123628	10.3333	9.89338	22.6273	-1.33711	1.28515	0.0351192	0.0937163	2.33333	1.38001	22.6273	-4.53432	1.41675	4.91875e-05	0.000582287	KCNH2	ENSG00000055118	KCNH2
ENSG00000055130	CUL1	8	26.5595	93.6667	35.0536	73.0644	0.248979	0.382908	0.481601	0.583717	335.333	49.2612	73.0644	0.717747	0.388932	0.0461394	0.0859752	258	38.8899	73.0644	0.443469	0.383238	0.207096	0.313525	127	45.4811	73.0644	0.498601	0.389872	0.168333	0.253689	CUL1	ENSG00000055130	CUL1
ENSG00000055147	FAM114A2	7.33333	22.7599	29	16.1668	31.7148	-0.735233	0.462562	0.0652229	0.135244	97.6667	15.9188	31.7148	-0.611385	0.435102	0.116388	0.182663	75.3333	15.2019	31.7148	-0.736647	0.451442	0.0612272	0.136562	39	15.5674	31.7148	-0.73729	0.456471	0.0683871	0.125052	FAM114A2	ENSG00000055147	FAM114A2
ENSG00000055163	CYFIP2	12.6667	41.7588	23	15.0511	32.1145	-1.44086	0.735289	0.0101153	0.0391638	40.3333	6.26897	32.1145	-2.56932	0.731126	4.67679e-05	0.000348001	34.6667	14.3177	32.1145	-1.61014	0.751907	0.00473709	0.0239777	16.3333	7.7028	32.1145	-2.38729	0.761919	0.000182895	0.00145994	CYFIP2	ENSG00000055163	CYFIP2
ENSG00000055208	TAB2	2.66667	9.37354	131	60.0372	88.2483	2.37244	0.565424	7.53814e-06	0.00022244	397	57.1727	88.2483	2.42577	0.559126	4.51546e-06	6.12771e-05	322.333	50.4321	88.2483	2.23757	0.561722	2.0462e-05	0.000506356	164.333	62.9488	88.2483	2.41992	0.563472	5.32229e-06	0.000124388	TAB2	ENSG00000055208	TAB2
ENSG00000055211	GINM1	10.3333	30.7186	239	105.415	165.044	1.41152	0.32766	6.74909e-06	0.00020464	740.333	111.093	165.044	1.55464	0.323087	6.33376e-07	1.46594e-05	554.333	92.179	165.044	1.27204	0.324618	4.25053e-05	0.000867407	279.333	105.878	165.044	1.35684	0.326141	1.50933e-05	0.000251823	GINM1	ENSG00000055211	GINM1
ENSG00000055332	EIF2AK2	19.6667	60.894	123.667	60.4886	120.195	-0.299134	0.244653	0.205614	0.306536	397.333	59.4763	120.195	-0.195514	0.234631	0.38513	0.463045	357.667	69.3813	120.195	-0.0845443	0.237034	0.711592	0.780284	195	73.3172	120.195	-0.0266357	0.239983	0.89108	0.918688	EIF2AK2	ENSG00000055332	EIF2AK2
ENSG00000055483	USP36	14.3333	50.1457	64.6667	25.4161	60.6301	-0.94028	0.375739	0.00608432	0.0278755	190.667	27.9391	60.6301	-0.790795	0.357858	0.0168021	0.0373133	165	28.8148	60.6301	-0.772383	0.364188	0.0202184	0.0652031	83.6667	28.7106	60.6301	-0.85791	0.369421	0.0119468	0.0318019	USP36	ENSG00000055483	USP36
ENSG00000055609	KMT2C	35.3333	116.82	120	67.0056	130.982	-1.00494	0.353211	0.00199312	0.0130699	316	46.2473	130.982	-1.33466	0.348058	4.59403e-05	0.000344151	273	65.023	130.982	-1.01945	0.351791	0.00163836	0.0116153	157.333	58.1774	130.982	-1.13842	0.351976	0.000545907	0.00314404	KMT2C	ENSG00000055609	KMT2C
ENSG00000055732	MCOLN3	15	48.0448	18.3333	13.6824	32.1824	-1.85411	0.726163	0.00141803	0.0103733	41.3333	6.21036	32.1824	-2.79205	0.699037	6.48251e-06	7.9817e-05	29.3333	10.6802	32.1824	-2.32002	0.740053	0.000124753	0.00188222	19.3333	6.13828	32.1824	-2.87212	0.725771	8.63955e-06	0.000172183	MCOLN3	ENSG00000055732	MCOLN3
ENSG00000055813	CCDC85A	0.333333	1.83203	0.666667	0.629122	0.670205	-0.136067	0.907392	0.484052		0.333333	0.0833651	0.670205	-0.443576	1.12344	0.104256	0.16729	1.33333	0.156435	0.670205	-0.226345	0.944282	0.372464		0	0.150046	0.670205	-0.419224	1.11466	0.154419		CCDC85A	ENSG00000055813	CCDC85A
ENSG00000055917	PUM2	8.33333	27.6577	104	49.671	81.9234	0.562245	0.358565	0.091435	0.171064	307.667	47.5417	81.9234	0.609172	0.352847	0.066545	0.116194	265	53.9105	81.9234	0.665682	0.357582	0.045172	0.111311	127	45.8788	81.9234	0.473221	0.357032	0.159711	0.243631	PUM2	ENSG00000055917	PUM2
ENSG00000055950	MRPL43	10.6667	34.6992	136.333	53.6342	99.0987	0.434441	0.350629	0.183783	0.28277	441.333	60.5379	99.0987	0.660121	0.350205	0.0445721	0.0837831	338.333	53.444	99.0987	0.474611	0.348617	0.14585	0.247377	166.333	61.1104	99.0987	0.522999	0.353326	0.113641	0.186363	MRPL43	ENSG00000055950	MRPL43
ENSG00000055955	ITIH4	1.66667	4.89954	13.6667	6.87247	14.7243	0.0141635	0.617916	0.974617	0.981304	54	8.87391	14.7243	0.367067	0.633488	0.476634	0.552054	48	10.5682	14.7243	0.436344	0.633886	0.379789	0.488127	23	9.58731	14.7243	0.350787	0.642269	0.497362	0.583739	ITIH4	ENSG00000055955	ITIH4
ENSG00000055957	ITIH1	1.33333	3.97335	0.333333	0.0711996	1.9631	-0.647547	1.24122	0.0491011	0.111938	0	0	1.9631	-6.15859	4.24164	0.00233635	0.00737982	0.666667	0.591635	1.9631	-0.499143	1.07955	0.0547917	0.126667	0.666667	0.300091	1.9631	-0.66327	1.25935	0.0818806	0.144075	ITIH1	ENSG00000055957	ITIH1
ENSG00000056050	HPF1	3.66667	11.3422	66.6667	30.6716	49.456	0.987469	0.472802	0.0204274	0.0625933	228.333	32.2571	49.456	1.20143	0.468537	0.00560981	0.0150931	167.667	27.143	49.456	0.958858	0.465669	0.0233238	0.0713877	87.3333	31.7417	49.456	1.02198	0.471575	0.0181489	0.0439158	HPF1	ENSG00000056050	HPF1
ENSG00000056097	ZFR	13.6667	48.322	255	129.608	181.195	1.21486	0.30935	3.40913e-05	0.000725219	639	96.2866	181.195	0.921259	0.302064	0.00139749	0.00489523	539.667	102.842	181.195	0.925199	0.305398	0.00136008	0.0102689	305.667	122.837	181.195	1.13561	0.307452	0.000109353	0.00100825	ZFR	ENSG00000056097	ZFR
ENSG00000056277	ZNF280C	1.33333	4.628	7	3.18907	6.25162	-0.27161	0.723416	0.558643	0.65085	18	3.05183	6.25162	-0.359819	0.751153	0.48068	0.556023	15.6667	3.43591	6.25162	-0.308615	0.729188	0.512704	0.610776	5.66667	3.02612	6.25162	-0.483412	0.803749	0.349611	0.44102	ZNF280C	ENSG00000056277	ZNF280C
ENSG00000056291	NPFFR2	0.666667	2.92189	0.333333	0.229526	1.14302	-0.177031	0.942391	0.339527		0.666667	0.195923	1.14302	-0.2395	1.04317	0.250155	0.332652	0.333333	0.0368665	1.14302	-0.229706	0.980431	0.187944		0	0	1.14302	-0.280405	1.07093	0.163002	0.247525	NPFFR2	ENSG00000056291	NPFFR2
ENSG00000056487	PHF21B	5	19.0924	1.66667	2.00216	8.69696	-0.447433	1.05487	0.110305	0.195521	1.66667	0.489807	8.69696	-0.715494	1.41483	0.0143555	0.0327039	1	1.14042	8.69696	-0.525285	1.14281	0.0417284	0.105497	0.666667	0.300091	8.69696	-0.728772	1.43915	0.0116282	0.0311459	PHF21B	ENSG00000056487	PHF21B
ENSG00000056558	TRAF1	2.33333	8.8712	13	5.21458	12.9908	-0.431515	0.656306	0.362108	0.467544	50.3333	6.97856	12.9908	-0.146981	0.617894	0.758812	0.803992	43.6667	5.2062	12.9908	-0.243111	0.615227	0.600039	0.686826	21.3333	8.27708	12.9908	-0.103214	0.625923	0.827295	0.8679	TRAF1	ENSG00000056558	TRAF1
ENSG00000056586	RC3H2	7.66667	25.8053	89.3333	40.6539	67.9519	0.45335	0.320756	0.135852	0.22687	245.333	35.6984	67.9519	0.378081	0.313197	0.207756	0.285755	199	33.9334	67.9519	0.320174	0.31385	0.283488	0.392565	130.333	48.3526	67.9519	0.659358	0.321551	0.032137	0.068885	RC3H2	ENSG00000056586	RC3H2
ENSG00000056736	IL17RB	1.33333	5.0141	0.333333	0.0711996	2.27009	-0.796739	1.42655	0.0311643	0.0824307	0	0	2.27009	-6.7506	3.86625	0.00103541	0.00384467	1.33333	0.665368	2.27009	-0.562337	1.11261	0.0696336	0.148942	0.333333	0.242501	2.27009	-0.8735	1.49832	0.0311214	0.0671374	IL17RB	ENSG00000056736	IL17RB
ENSG00000056972	TRAF3IP2	6.66667	19.5982	36	18.3585	30.2393	-0.455809	0.398796	0.200142	0.300808	94.6667	13.1861	30.2393	-0.684796	0.391648	0.0551363	0.0993444	82.6667	17.6904	30.2393	-0.514455	0.392003	0.143981	0.244981	34.3333	12.107	30.2393	-0.906646	0.418903	0.0163265	0.0405667	TRAF3IP2	ENSG00000056972	TRAF3IP2
ENSG00000056998	GYG2	2.66667	9.04621	3.66667	2.42936	5.53659	-1.50425	1.12703	0.0226143	0.0668363	6.33333	0.98567	5.53659	-2.73973	1.0886	0.000809422	0.00316176	4	0.472789	5.53659	-3.25806	1.15963	0.000307814	0.0036026	2.33333	1.24743	5.53659	-2.52671	1.22238	0.00257789	0.00984678	GYG2	ENSG00000056998	GYG2
ENSG00000057019	DCBLD2	18	58.3068	410	182.228	294.667	1.41272	0.241963	2.18313e-09	2.57686e-07	1294.33	180.562	294.667	1.51008	0.238158	1.00607e-10	1.36529e-08	1045.33	176.973	294.667	1.43082	0.240126	1.11085e-09	1.72892e-07	543.667	198.581	294.667	1.49358	0.240947	2.48682e-10	3.95622e-08	DCBLD2	ENSG00000057019	DCBLD2
ENSG00000057149	SERPINB3	0	0	0.666667	0.142399	0.63493	0.0688247	0.917579	0.567989		3	0.590011	0.63493	0.187031	0.997427	0.886513	0.911794	2.33333	0.287961	0.63493	0.118345	0.926446	0.732542		1	0.779832	0.63493	0.20281	1.00185	0.984212		SERPINB3	ENSG00000057149	SERPINB3
ENSG00000057252	SOAT1	5.33333	17.7063	96.3333	45.8569	73.4399	1.04378	0.398175	0.00471656	0.0234202	293.667	45.4092	73.4399	1.14341	0.391204	0.00194572	0.0063941	236.333	44.6963	73.4399	1.04418	0.393513	0.00436919	0.0227088	125.667	47.3335	73.4399	1.09046	0.396651	0.00340429	0.0121536	SOAT1	ENSG00000057252	SOAT1
ENSG00000057294	PKP2	14	42.8395	29.3333	20.8598	42.0241	-1.23065	0.571042	0.00909337	0.0365045	71	10.4807	42.0241	-1.99261	0.565722	7.64726e-05	0.000508102	82	23.0958	42.0241	-1.06221	0.555317	0.0204938	0.0657901	33.6667	14.3808	42.0241	-1.67588	0.57944	0.000848404	0.0043382	PKP2	ENSG00000057294	PKP2
ENSG00000057468	MSH4	0	0	0.333333	0.229526	0.205525	0.0549018	0.928659	0.778983		0	0	0.205525	-0.0454656	1.01805	0.351927		2	0.233157	0.205525	0.0631528	0.939663	0.83691		0.333333	0.0575899	0.205525	0.0243449	1.01112	0.652277		MSH4	ENSG00000057468	MSH4
ENSG00000057593	F7	0.333333	1.35005	0	0	0.595536	-0.111861	0.942979	0.450893		0	0	0.595536	-0.14203	1.03382	0.25895	0.336219	0.333333	0.0428457	0.595536	-0.106122	0.95078	0.456073		0.666667	0.11518	0.595536	-0.1047	1.01665	0.574516		F7	ENSG00000057593	F7
ENSG00000057608	GDI2	21.3333	68.3745	303.333	105.856	194.888	0.429969	0.371494	0.209954	0.31088	845.333	119.951	194.888	0.64598	0.376847	0.0666512	0.116285	644.667	100.545	194.888	0.375322	0.369508	0.274201	0.382987	339.333	125.533	194.888	0.562291	0.377082	0.109089	0.180679	GDI2	ENSG00000057608	GDI2
ENSG00000057657	PRDM1	4.33333	12.9428	10.3333	7.03507	13.5503	-0.702145	0.806354	0.176258	0.274395	21.3333	3.77713	13.5503	-1.40181	0.951169	0.0310596	0.0619845	17.3333	8.73947	13.5503	-0.60857	0.781526	0.223528	0.331416	11	4.32871	13.5503	-1.23387	0.94587	0.0515414	0.100139	PRDM1	ENSG00000057657	PRDM1
ENSG00000057663	ATG5	6.33333	20.7157	59	27.9026	47.4502	0.208652	0.369758	0.543212	0.637769	179	25.2428	47.4502	0.183709	0.362457	0.590306	0.657161	139	25.3795	47.4502	0.112634	0.363636	0.74042	0.803454	74	27.6405	47.4502	0.158303	0.371507	0.650271	0.722042	ATG5	ENSG00000057663	ATG5
ENSG00000057704	TMCC3	3.66667	11.4765	56.6667	25.5671	47.2692	0.732899	0.468986	0.0792397	0.154613	190.667	28.527	47.2692	0.995313	0.469461	0.0208656	0.0447564	160.667	31.6876	47.2692	1.00895	0.474995	0.0186513	0.0617636	77	32.0916	47.2692	0.99374	0.477797	0.0224506	0.0518679	TMCC3	ENSG00000057704	TMCC3
ENSG00000057757	PITHD1	2	6.80772	62.3333	24.3169	38.621	1.46674	0.662504	0.00939364	0.0372611	165.667	21.9875	38.621	1.39425	0.64686	0.0132249	0.0305975	127.667	22.8092	38.621	1.31996	0.651537	0.0167734	0.057354	79.6667	28.4137	38.621	1.58494	0.661595	0.00619313	0.0191984	PITHD1	ENSG00000057757	PITHD1
ENSG00000057935	MTA3	10	30.8173	101.667	49.3233	76.3905	0.336133	0.314274	0.258298	0.361886	293.667	42.4717	76.3905	0.271436	0.307026	0.358148	0.436051	244.667	46.0282	76.3905	0.286667	0.30951	0.331206	0.440788	115.333	36.5217	76.3905	0.0205803	0.314634	0.955055	0.966729	MTA3	ENSG00000057935	MTA3
ENSG00000058056	USP13	16.6667	51.5656	34.6667	18.7506	43.922	-1.77435	0.344319	4.02087e-08	3.13498e-06	77.3333	11.244	43.922	-2.30247	0.31989	8.47568e-14	3.36045e-11	71.3333	15.9685	43.922	-2.05817	0.331471	6.10367e-11	1.44397e-08	43.3333	16.4888	43.922	-1.88269	0.337605	4.86063e-09	4.89361e-07	USP13	ENSG00000058056	USP13
ENSG00000058063	ATP11B	3.66667	11.9968	88	45.4466	59.1403	1.50532	0.468916	0.000530193	0.00525157	232	33.2743	59.1403	1.23655	0.455189	0.0036015	0.0105195	183.333	34.7608	59.1403	1.17798	0.458457	0.00519926	0.0254977	104.667	36.2916	59.1403	1.24769	0.461907	0.00370284	0.0129692	ATP11B	ENSG00000058063	ATP11B
ENSG00000058085	LAMC2	20	66.172	109.667	48.1117	94.9386	-0.563605	0.280302	0.0341796	0.0877436	311.333	44.8757	94.9386	-0.583912	0.270629	0.024331	0.0507527	218.667	44.1682	94.9386	-0.742519	0.27982	0.00501748	0.0248813	134	50.9878	94.9386	-0.552204	0.278673	0.0380713	0.0789497	LAMC2	ENSG00000058085	LAMC2
ENSG00000058091	CDK14	2.33333	8.67815	12	4.49835	10.105	-0.536064	0.63365	0.25485	0.358494	33.6667	5.02861	10.105	-0.515389	0.614153	0.282929	0.361456	26.3333	4.10092	10.105	-0.608219	0.634023	0.199234	0.305797	12.6667	4.69779	10.105	-0.665354	0.658513	0.184875	0.273192	CDK14	ENSG00000058091	CDK14
ENSG00000058262	SEC61A1	20.6667	69.0484	321.333	134.276	232.861	0.768257	0.26671	0.00269469	0.0160539	959	140.98	232.861	0.916864	0.263694	0.000319603	0.00152047	712.333	119.259	232.861	0.650904	0.264034	0.0104264	0.0413678	451	167.925	232.861	1.02682	0.267204	7.01975e-05	0.000740176	SEC61A1	ENSG00000058262	SEC61A1
ENSG00000058272	PPP1R12A	14.6667	49.7415	173.333	68.1697	127.4	0.341687	0.282139	0.206222	0.307125	523	72.9628	127.4	0.490715	0.278147	0.0669613	0.116704	410.333	68.8036	127.4	0.376368	0.279582	0.160603	0.264498	226.333	82.2502	127.4	0.509911	0.283294	0.0610844	0.114575	PPP1R12A	ENSG00000058272	PPP1R12A
ENSG00000058335	RASGRF1	5.66667	19.7698	6.33333	4.00422	13.0737	-2.37723	0.725547	7.78519e-05	0.00137552	18.6667	2.65181	13.0737	-2.68655	0.645141	2.66283e-06	4.19975e-05	17.3333	4.61419	13.0737	-2.26456	0.68092	6.37135e-05	0.00117026	8.66667	2.76379	13.0737	-2.63998	0.699007	1.74448e-05	0.000277526	RASGRF1	ENSG00000058335	RASGRF1
ENSG00000058404	CAMK2B	22	70.4199	9.66667	8.96611	36.2445	-2.72533	1.15386	0.00101357	0.00822715	12.6667	2.55439	36.2445	-4.58079	1.08224	1.02393e-06	2.11317e-05	11.6667	7.00518	36.2445	-3.24159	1.16402	0.000184393	0.00249367	5.66667	3.40728	36.2445	-4.19707	1.13627	9.47398e-06	0.000183962	CAMK2B	ENSG00000058404	CAMK2B
ENSG00000058453	CROCC	4	13.1341	10.6667	4.39953	13.3144	-1.39993	0.698806	0.00984113	0.038391	31.6667	5.04623	13.3144	-1.26834	0.638389	0.0135934	0.0312834	30.6667	5.36432	13.3144	-1.08774	0.644813	0.029286	0.0833848	12.6667	5.82505	13.3144	-1.22489	0.670964	0.0199352	0.0471867	CROCC	ENSG00000058453	CROCC
ENSG00000058600	POLR3E	5.33333	17.3202	30	17.7576	26.8923	-0.275551	0.438687	0.467598	0.570019	77.6667	11.2475	26.8923	-0.611195	0.442759	0.119128	0.186281	68.6667	13.8236	26.8923	-0.473089	0.441552	0.21769	0.324988	31.3333	12.6423	26.8923	-0.617366	0.46061	0.126105	0.202447	POLR3E	ENSG00000058600	POLR3E
ENSG00000058668	ATP2B4	8.66667	28.7392	302	143.245	223.809	2.02737	0.379428	2.01037e-08	1.73453e-06	793.333	123.044	223.809	1.90324	0.37532	1.12586e-07	4.05289e-06	740.667	151.798	223.809	2.1055	0.378751	5.94026e-09	7.18478e-07	424.667	173.993	223.809	2.28701	0.378165	3.68155e-10	5.54344e-08	ATP2B4	ENSG00000058668	ATP2B4
ENSG00000058673	ZC3H11A	7.33333	24.322	126.333	58.8463	99.3987	0.989799	0.351304	0.00279781	0.0164434	407	60.99	99.3987	1.15676	0.345454	0.000447559	0.00199017	354	57.2344	99.3987	1.09717	0.347834	0.000890964	0.00770713	182.667	69.1603	99.3987	1.21106	0.351122	0.000300969	0.00207071	ZC3H11A	ENSG00000058673	ZC3H11A
ENSG00000058729	RIOK2	2	7.38687	27	12.226	22.5959	0.521269	0.551635	0.262818	0.366427	104.667	14.5761	22.5959	0.852731	0.565579	0.0876599	0.145378	85.3333	14.2567	22.5959	0.797036	0.563442	0.100995	0.192259	31	12.1382	22.5959	0.453374	0.55482	0.343814	0.435221	RIOK2	ENSG00000058729	RIOK2
ENSG00000058799	YIPF1	5.66667	18.343	39.3333	16.4112	31.9824	-0.279481	0.409122	0.442661	0.546636	114.333	16.7459	31.9824	-0.207705	0.396599	0.564788	0.634029	85.6667	14.3474	31.9824	-0.366153	0.40526	0.311741	0.421234	53.6667	20.0142	31.9824	-0.0986948	0.404269	0.786515	0.836465	YIPF1	ENSG00000058799	YIPF1
ENSG00000058804	NDC1	4	11.4584	51.6667	20.8826	37.256	0.471294	0.453947	0.245523	0.348547	168.667	23.2977	37.256	0.663578	0.454742	0.110782	0.17584	124.333	21.0184	37.256	0.486997	0.449627	0.227795	0.335974	68.6667	22.2603	37.256	0.507834	0.457552	0.223976	0.317123	NDC1	ENSG00000058804	NDC1
ENSG00000058866	DGKG	11.6667	39.5383	5	5.31788	21.3231	-2.32896	1.47742	0.00567088	0.0265642	7.33333	1.19143	21.3231	-4.5941	1.30951	1.89428e-05	0.000176064	10.3333	8.88797	21.3231	-1.43313	1.3343	0.0287641	0.0823961	2	1.10872	21.3231	-4.76765	1.44052	3.25823e-05	0.000434494	DGKG	ENSG00000058866	DGKG
ENSG00000059122	FLYWCH1	5.66667	18.343	33.3333	13.3728	27.2818	-0.474275	0.444459	0.220437	0.32204	78.3333	10.7368	27.2818	-0.724234	0.443686	0.0655473	0.114778	76.6667	12.2026	27.2818	-0.518567	0.437979	0.176919	0.282393	44.6667	17.8801	27.2818	-0.254561	0.433292	0.508496	0.593365	FLYWCH1	ENSG00000059122	FLYWCH1
ENSG00000059145	UNKL	7.33333	23.2803	33.3333	16.4674	34.1557	-0.664573	0.407402	0.0673578	0.138054	105.333	15.3487	34.1557	-0.63991	0.38654	0.0693481	0.119999	100.667	16.6498	34.1557	-0.501317	0.386194	0.151145	0.253666	44.6667	19.143	34.1557	-0.536123	0.397665	0.136671	0.215518	UNKL	ENSG00000059145	UNKL
ENSG00000059377	TBXAS1	8.33333	27.4647	5.33333	2.94369	16.7016	-3.29009	0.783291	1.72174e-06	6.68138e-05	17.3333	2.74323	16.7016	-3.21342	0.690427	2.46863e-07	7.26455e-06	17.3333	6.66188	16.7016	-2.35199	0.738895	7.92646e-05	0.0013629	8.33333	3.78774	16.7016	-2.87	0.744388	8.84757e-06	0.00017505	TBXAS1	ENSG00000059377	TBXAS1
ENSG00000059378	PARP12	6	20.2721	43.6667	18.445	34.2694	-0.205343	0.383153	0.551041	0.644157	123.667	17.5666	34.2694	-0.208572	0.37344	0.54003	0.611954	94.3333	17.8595	34.2694	-0.286848	0.3786	0.402134	0.509466	47.6667	17.2087	34.2694	-0.350579	0.390289	0.32368	0.414625	PARP12	ENSG00000059378	PARP12
ENSG00000059573	ALDH18A1	4.33333	13.3289	107.667	48.1595	86.9763	1.43887	0.450815	0.000579875	0.00556529	391.667	60.6951	86.9763	1.85276	0.446177	1.26811e-05	0.000130169	301.667	56.5556	86.9763	1.67312	0.449388	7.25571e-05	0.00127843	146.667	58.9617	86.9763	1.67112	0.45032	8.32944e-05	0.000831844	ALDH18A1	ENSG00000059573	ALDH18A1
ENSG00000059588	TARBP1	11	36.6595	27	14.3548	35.1712	-1.35518	0.554572	0.00379077	0.0202124	73.3333	11.6218	35.1712	-1.56746	0.53298	0.000821446	0.00319689	69.6667	21.3805	35.1712	-0.930341	0.52615	0.0326056	0.0895298	29.6667	10.6283	35.1712	-1.77824	0.559345	0.00030998	0.00211584	TARBP1	ENSG00000059588	TARBP1
ENSG00000059691	GATB	4	14.3876	28.3333	11.0306	23.3528	-0.251558	0.464458	0.526374	0.623056	84.3333	11.8804	23.3528	-0.178573	0.45248	0.652677	0.71251	69.3333	12.8675	23.3528	-0.163511	0.451961	0.673797	0.749729	31.6667	12.4662	23.3528	-0.275192	0.470846	0.501906	0.587566	GATB	ENSG00000059691	GATB
ENSG00000059728	MXD1	3	11.3111	50.3333	19.4625	32.0713	0.536466	0.638298	0.269441	0.373394	144.667	18.5007	32.0713	0.553874	0.643932	0.279314	0.357637	114	20.72	32.0713	0.542952	0.639171	0.266382	0.375232	43.6667	14.7767	32.0713	0.18781	0.618431	0.703073	0.767574	MXD1	ENSG00000059728	MXD1
ENSG00000059758	CDK17	3.33333	11.3602	47.3333	23.8197	35.3086	0.731163	0.520825	0.101573	0.184115	125.667	19.5933	35.3086	0.566307	0.504441	0.204215	0.281793	106.667	19.9448	35.3086	0.523659	0.502961	0.228823	0.336986	58	20.9163	35.3086	0.564972	0.512503	0.210045	0.301446	CDK17	ENSG00000059758	CDK17
ENSG00000059769	DNAJC25	5	16.1632	113	46.0268	67.2458	1.23547	0.43912	0.00218593	0.0139051	266.333	37.7588	67.2458	1.00281	0.426563	0.0111577	0.0265708	240.667	39.9726	67.2458	1.05076	0.431634	0.00791623	0.0341082	107.667	40.8369	67.2458	0.954643	0.432171	0.0166241	0.0411036	DNAJC25	ENSG00000059769	DNAJC25
ENSG00000059804	SLC2A3	29.3333	92.9226	711.333	284.001	459.492	1.2974	0.451456	0.00132951	0.00991128	2396.67	301.984	459.492	1.5116	0.451605	0.000250354	0.00127118	1723.67	276.625	459.492	1.27511	0.450231	0.00160449	0.0115024	823.667	257.505	459.492	1.10553	0.444902	0.00604998	0.0188851	SLC2A3	ENSG00000059804	SLC2A3
ENSG00000059915	PSD	5.33333	18.7471	4.66667	3.01492	10.0791	-2.34496	1.13583	0.00265441	0.0158975	4.33333	0.712166	10.0791	-4.43385	1.06549	1.47137e-06	2.74797e-05	5	2.1366	10.0791	-3.2946	1.17172	0.000117401	0.00179729	3	1.46726	10.0791	-3.4094	1.15794	0.000158034	0.00130813	PSD	ENSG00000059915	PSD
ENSG00000060069	CTDP1	2.33333	7.83044	55.3333	26.2876	37.7256	1.27651	0.600667	0.0137806	0.0480668	148.333	23.4005	37.7256	1.23204	0.586221	0.017403	0.0384124	113.333	17.7421	37.7256	0.909903	0.572113	0.063725	0.140352	73	28.4761	37.7256	1.39053	0.599996	0.00887581	0.02531	CTDP1	ENSG00000060069	CTDP1
ENSG00000060138	YBX3	34	106.456	705.333	309.622	502.25	1.26279	0.27058	1.25658e-06	5.2541e-05	2227.33	314.214	502.25	1.38715	0.268594	9.87348e-08	3.63757e-06	1729	274.608	502.25	1.14654	0.268916	9.31964e-06	0.000278381	912.667	347.087	502.25	1.37798	0.270026	1.29564e-07	7.39472e-06	YBX3	ENSG00000060138	YBX3
ENSG00000060140	STYK1	1.33333	4.68677	2	1.17112	2.9233	-0.926664	1.17911	0.0825564	0.158986	3.33333	0.665349	2.9233	-1.80469	1.5316	0.0186273	0.0405969	2.66667	0.30689	2.9233	-2.09039	1.73798	0.0124424	0.0467603	1.33333	0.837422	2.9233	-1.40027	1.4835	0.0378978	0.078667	STYK1	ENSG00000060140	STYK1
ENSG00000060237	WNK1	17.6667	56.0503	209	95.3606	162.958	0.49459	0.225799	0.0246952	0.0707524	640.667	91.5886	162.958	0.561493	0.219991	0.00921871	0.0226422	537	98.5578	162.958	0.581791	0.222192	0.00726218	0.0319845	284.667	100.568	162.958	0.573686	0.224657	0.00904161	0.0256495	WNK1	ENSG00000060237	WNK1
ENSG00000060339	CCAR1	16.6667	53.1584	126.333	52.4107	111.855	-0.203626	0.267172	0.426714	0.531657	407.667	58.8866	111.855	0.0301794	0.258196	0.910021	0.929887	366.667	64.8205	111.855	0.108515	0.260347	0.667016	0.744144	200	71.2641	111.855	0.164476	0.263596	0.521858	0.605878	CCAR1	ENSG00000060339	CCAR1
ENSG00000060491	OGFR	11.3333	35.6452	163.333	66.8329	134.903	0.669856	0.287434	0.01507	0.0510758	581.333	84.2589	134.903	1.04603	0.283794	0.000141866	0.000813132	468.667	79.7273	134.903	0.946026	0.285923	0.000589999	0.0057298	262.333	97.5479	134.903	1.115	0.288588	6.56309e-05	0.000713599	OGFR	ENSG00000060491	OGFR
ENSG00000060558	GNA15	8.66667	29.5869	131	44.7142	82.7513	0.338441	0.545614	0.449819	0.553626	433.667	54.5763	82.7513	0.664567	0.579945	0.169318	0.244476	312.333	41.5095	82.7513	0.329206	0.544441	0.465459	0.568034	155.333	46.1476	82.7513	0.346784	0.556216	0.465056	0.553501	GNA15	ENSG00000060558	GNA15
ENSG00000060566	CREB3L3	2.33333	7.31007	12.3333	4.22524	11.2105	-0.537889	0.662851	0.269124	0.373046	48.6667	6.52178	11.2105	-0.173057	0.604369	0.716789	0.768227	31	5.30517	11.2105	-0.386919	0.625672	0.412257	0.518844	20	6.38605	11.2105	-0.260558	0.623931	0.594581	0.671858	CREB3L3	ENSG00000060566	CREB3L3
ENSG00000060642	PIGV	6	18.9215	48.6667	27.87	43.6324	0.112663	0.4786	0.783542	0.839714	142.333	22.6349	43.6324	0.0620959	0.478284	0.883667	0.90971	125.333	25.3265	43.6324	0.111608	0.476131	0.785787	0.839337	61.6667	25.5934	43.6324	0.103356	0.485457	0.811339	0.855541	PIGV	ENSG00000060642	PIGV
ENSG00000060656	PTPRU	4.33333	14.1766	48.3333	25.9235	48.9907	0.401109	0.550755	0.373812	0.479704	163	29.4894	48.9907	0.672135	0.572827	0.164015	0.239515	136	30.7267	48.9907	0.627243	0.571147	0.179294	0.285055	82.3333	36.9232	48.9907	0.875671	0.594943	0.0787674	0.1396	PTPRU	ENSG00000060656	PTPRU
ENSG00000060688	SNRNP40	8.33333	27.0618	123.667	57.7518	104.852	0.785262	0.427412	0.0402245	0.0982177	465.333	63.7277	104.852	1.03312	0.428703	0.00844171	0.0211048	403.333	64.503	104.852	0.992435	0.430736	0.0104901	0.0415181	168.667	66.2015	104.852	0.928027	0.430876	0.0182254	0.0440774	SNRNP40	ENSG00000060688	SNRNP40
ENSG00000060709	RIMBP2	4	15.8145	1	1.32948	7.23041	-0.749706	1.33171	0.0373157	0.0933002	1	0.110394	7.23041	-5.35785	2.54646	0.000846171	0.0032721	2.33333	1.29985	7.23041	-0.77049	1.3597	0.0333484	0.0908074	0.333333	0.294829	7.23041	-3.44238	4.35705	0.00256954	0.00982526	RIMBP2	ENSG00000060709	RIMBP2
ENSG00000060718	COL11A1	9.33333	31.1875	4.66667	4.23382	17.1372	-2.41997	1.32248	0.00368344	0.0198062	4.33333	0.712166	17.1372	-5.11431	1.21636	1.11648e-06	2.26452e-05	8.33333	7.10061	17.1372	-1.67806	1.27544	0.0156069	0.0545182	3	1.49519	17.1372	-4.04127	1.29996	8.47642e-05	0.000842347	COL11A1	ENSG00000060718	COL11A1
ENSG00000060749	QSER1	5	16.1632	79.3333	35.0154	61.9651	0.807673	0.398535	0.0284933	0.077649	237.667	33.2246	61.9651	0.853942	0.391174	0.0204216	0.043939	226.333	39.0308	61.9651	1.02622	0.397414	0.00573853	0.0272607	114.667	44.826	61.9651	1.08999	0.401955	0.00396252	0.0136495	QSER1	ENSG00000060749	QSER1
ENSG00000060762	MPC1	5	16.6248	35.6667	14.9242	30.62	-0.188866	0.490396	0.648693	0.728115	141.333	17.6047	30.62	0.0780393	0.482076	0.859824	0.889875	109.667	18.0973	30.62	0.0427319	0.478872	0.922054	0.942451	42	13.4037	30.62	-0.354358	0.506738	0.418624	0.509856	MPC1	ENSG00000060762	MPC1
ENSG00000060971	ACAA1	6	20.5407	25	9.36863	24.21	-0.972713	0.491074	0.0209611	0.0636889	86.6667	12.886	24.21	-0.613706	0.446671	0.119629	0.186894	69.6667	10.3447	24.21	-0.752705	0.461654	0.0597763	0.134425	28	10.7233	24.21	-0.969106	0.486014	0.0219848	0.0510325	ACAA1	ENSG00000060971	ACAA1
ENSG00000060982	BCAT1	19	62.6843	401.667	201.36	329.112	1.38431	0.3184	4.44824e-06	0.000145678	1250.33	201.08	329.112	1.49348	0.315247	7.53447e-07	1.66187e-05	983.667	196.995	329.112	1.38412	0.317531	4.41166e-06	0.000158827	619	250.49	329.112	1.69996	0.317718	2.52399e-08	1.90997e-06	BCAT1	ENSG00000060982	BCAT1
ENSG00000061273	HDAC7	9	31.7259	76.3333	32.9973	67.656	-0.0300652	0.376923	0.926731	0.946102	264	35.42	67.656	0.169278	0.371945	0.627982	0.690989	236.667	36.8271	67.656	0.20345	0.372097	0.553892	0.646559	118.333	44.0813	67.656	0.293937	0.379661	0.405651	0.49739	HDAC7	ENSG00000061273	HDAC7
ENSG00000061337	LZTS1	2.33333	7.83044	1.33333	0.815085	4.53444	-2.30616	1.70761	0.009268	0.0369092	3.33333	0.429144	4.53444	-3.28382	1.42738	0.001172	0.00424409	4	2.50205	4.53444	-1.081	1.22469	0.0509748	0.120432	1.66667	0.287949	4.53444	-3.27369	1.57129	0.00316661	0.0114997	LZTS1	ENSG00000061337	LZTS1
ENSG00000061455	PRDM6	4.33333	13.9835	4	3.77477	9.44938	-1.20001	1.22028	0.0482326	0.110649	3.66667	0.583441	9.44938	-4.05254	1.33787	0.00011759	0.000702595	8.66667	5.62562	9.44938	-0.832644	1.00741	0.112458	0.206944	2.66667	1.38528	9.44938	-2.72784	1.45154	0.00360083	0.0127052	PRDM6	ENSG00000061455	PRDM6
ENSG00000061492	WNT8A	2.33333	7.69616	0	0	3.3918	-0.208295	0.969401	0.0853782	0.162742	0	0	3.3918	-0.253451	1.06761	0.027092	0.055451	0.333333	0.548789	3.3918	-0.184157	0.964173	0.131469	0.229704	0	0	3.3918	-0.2497	1.06486	0.0716449	0.129741	WNT8A	ENSG00000061492	WNT8A
ENSG00000061656	SPAG4	7.66667	24.2275	127	49.6528	102.93	0.683911	0.438003	0.0796972	0.155203	491	71.6272	102.93	1.2817	0.451032	0.00187705	0.00622043	364.667	57.1375	102.93	0.945062	0.445581	0.0180316	0.060353	195.667	75.3577	102.93	1.20132	0.453207	0.00361016	0.0127282	SPAG4	ENSG00000061656	SPAG4
ENSG00000061676	NCKAP1	30	95.8431	389	191.494	285.122	0.734951	0.237919	0.00142129	0.0103904	1080.67	154.114	285.122	0.559484	0.23332	0.0140628	0.0321769	874.667	176.383	285.122	0.615663	0.236266	0.00715733	0.0317322	463.667	157.794	285.122	0.46744	0.236011	0.0425367	0.08607	NCKAP1	ENSG00000061676	NCKAP1
ENSG00000061794	MRPS35	6.33333	19.2889	113.667	43.9723	78.6394	0.824232	0.4639	0.0457914	0.1069	416	56.476	78.6394	1.25451	0.471469	0.00348251	0.0102226	291	43.5157	78.6394	0.876232	0.462855	0.0342202	0.092205	128	44.6455	78.6394	0.775441	0.461495	0.0608726	0.114225	MRPS35	ENSG00000061794	MRPS35
ENSG00000061918	GUCY1B1	1.66667	5.51644	1.66667	1.47188	3.53635	-1.67351	1.32136	0.017331	0.0560881	5	0.728219	3.53635	-2.29223	1.16696	0.00372566	0.0108085	3	0.367674	3.53635	-2.79665	1.2605	0.00145804	0.0108068	2.66667	1.06778	3.53635	-1.74309	1.22237	0.0179631	0.0435417	GUCY1B1	ENSG00000061918	GUCY1B1
ENSG00000061936	SFSWAP	10.3333	34.3024	96.3333	33.8622	77.0903	-0.101424	0.44029	0.790704	0.845683	363.667	48.5535	77.0903	0.37416	0.44735	0.352139	0.43004	287	40.3563	77.0903	0.151249	0.437572	0.700248	0.772044	140.667	45.6233	77.0903	0.170914	0.446249	0.671243	0.7404	SFSWAP	ENSG00000061936	SFSWAP
ENSG00000061938	TNK2	5.33333	18.6499	42	14.8793	33.4867	-0.271657	0.490478	0.513902	0.612623	129.333	18.1383	33.4867	-0.0160804	0.479799	0.966644	0.974288	111	19.1994	33.4867	0.00980969	0.476455	0.982053	0.987491	60.6667	19.8533	33.4867	-0.0108027	0.486876	0.977777	0.983635	TNK2	ENSG00000061938	TNK2
ENSG00000061987	MON2	4	12.4992	30.6667	17.4174	27.0234	0.0663845	0.457115	0.870741	0.905605	92.6667	13.6957	27.0234	-0.026885	0.452359	0.94354	0.956778	72	13.147	27.0234	-0.110575	0.453996	0.779236	0.833493	39	16.1692	27.0234	0.0327889	0.462858	0.943596	0.957999	MON2	ENSG00000061987	MON2
ENSG00000062038	CDH3	5.33333	18.5005	1.33333	1.77264	9.58512	-2.0383	2.41636	0.0108466	0.0411152	6	0.90219	9.58512	-3.14371	1.90313	0.00336677	0.00993544	2.66667	2.34262	9.58512	-1.51481	2.04355	0.0171011	0.0580494	2.33333	1.43234	9.58512	-2.32619	2.13419	0.0104795	0.0287562	CDH3	ENSG00000062038	CDH3
ENSG00000062096	ARSF	0.333333	1.157	0.666667	0.886319	0.732093	-0.010184	0.917394	0.85055		0	0	0.732093	-0.141614	1.03356	0.258947	0.336219	0.666667	0.073733	0.732093	-0.0932044	0.945635	0.530512		0	0	0.732093	-0.133602	1.02964	0.414511		ARSF	ENSG00000062096	ARSF
ENSG00000062194	GPBP1	10.3333	30.4787	149.333	66.1144	112.531	0.739496	0.332816	0.0184563	0.0583346	484.333	69.1175	112.531	0.897183	0.328593	0.00421028	0.0119265	395.333	64.4498	112.531	0.77652	0.329782	0.0129215	0.0479289	197.667	71.328	112.531	0.808697	0.332658	0.010774	0.0294186	GPBP1	ENSG00000062194	GPBP1
ENSG00000062282	DGAT2	5.33333	16.9929	15.3333	9.11592	17.7074	-0.80576	0.753198	0.122874	0.211493	30.6667	5.31571	17.7074	-1.40827	0.824345	0.0211243	0.0451829	31.3333	11.4074	17.7074	-0.617351	0.70877	0.212129	0.319173	11.6667	5.42078	17.7074	-1.44851	0.860391	0.020653	0.0485123	DGAT2	ENSG00000062282	DGAT2
ENSG00000062370	ZNF112	1.66667	4.74489	3.33333	2.57179	4.89869	-0.656803	0.932554	0.182302	0.281087	12.6667	2.54986	4.89869	-0.617597	0.894028	0.251262	0.3337	8.66667	1.08209	4.89869	-1.04215	1.1191	0.0791327	0.162545	3.66667	1.74382	4.89869	-0.939814	1.07066	0.110949	0.183042	ZNF112	ENSG00000062370	ZNF112
ENSG00000062485	CS	13	42.7682	194.667	84.8526	127.909	0.776573	0.296239	0.00601494	0.0276839	511	71.6703	127.909	0.640875	0.289505	0.0215777	0.045991	393.333	66.6253	127.909	0.508953	0.290889	0.067753	0.14637	214.667	79.508	127.909	0.639016	0.294631	0.024218	0.0552198	CS	ENSG00000062485	CS
ENSG00000062524	LTK	2	6.80772	1.66667	0.727958	4.46919	-2.49347	1.33304	0.00473144	0.0234667	5.66667	0.804229	4.46919	-2.42418	1.12686	0.00247989	0.0077396	5.66667	2.18641	4.46919	-1.47998	1.15309	0.021127	0.0671133	4	1.48305	4.46919	-1.53846	1.11843	0.0271006	0.0603583	LTK	ENSG00000062524	LTK
ENSG00000062582	MRPS24	19.3333	63.1248	234.667	91.4149	150.644	0.350003	0.361623	0.299991	0.405744	637	83.3356	150.644	0.315388	0.360322	0.35104	0.429827	490.667	75.2373	150.644	0.145597	0.357124	0.660281	0.738487	245.333	85.0896	150.644	0.191867	0.362254	0.574993	0.654372	MRPS24	ENSG00000062582	MRPS24
ENSG00000062598	ELMO2	9.33333	30.7259	31	17.5515	34.4157	-0.886929	0.559552	0.0516898	0.115814	85.3333	14.4072	34.4157	-1.04082	0.550383	0.0259367	0.0535336	61.3333	17.0481	34.4157	-0.972601	0.565992	0.0330021	0.0902244	32.6667	13.1013	34.4157	-1.24023	0.577982	0.0111881	0.0302395	ELMO2	ENSG00000062598	ELMO2
ENSG00000062650	WAPL	7.66667	28.2345	110.667	45.7845	80.2682	0.642192	0.34273	0.0457223	0.106838	317.667	45.346	80.2682	0.69962	0.336812	0.0286578	0.0580386	270.333	48.1784	80.2682	0.713323	0.339879	0.0256558	0.0764546	146	50.6616	80.2682	0.732929	0.343237	0.0242807	0.0553279	WAPL	ENSG00000062650	WAPL
ENSG00000062716	VMP1	28.3333	89.5757	563.667	266.022	460.221	1.28143	0.254296	1.92065e-07	1.12183e-05	2040.33	313.104	460.221	1.61468	0.25202	5.2363e-11	8.09609e-09	1735	288.77	460.221	1.46846	0.253255	2.52223e-09	3.49625e-07	765	297.342	460.221	1.4218	0.253582	8.40684e-09	7.94096e-07	VMP1	ENSG00000062716	VMP1
ENSG00000062725	APPBP2	13	43.1256	155.333	74.7996	117.338	0.540458	0.319065	0.0729428	0.146066	424.667	64.5166	117.338	0.446856	0.312682	0.133133	0.20359	349.667	67.7251	117.338	0.42059	0.315056	0.155279	0.258575	181	71.1281	117.338	0.457641	0.318088	0.132876	0.210742	APPBP2	ENSG00000062725	APPBP2
ENSG00000062822	POLD1	4	12.9117	22	7.42218	18.1988	-0.596303	0.568355	0.191125	0.290516	62.6667	8.5913	18.1988	-0.511341	0.546114	0.260744	0.338081	52.6667	8.31108	18.1988	-0.516097	0.550303	0.247341	0.35633	29.6667	10.146	18.1988	-0.451795	0.553262	0.326084	0.417079	POLD1	ENSG00000062822	POLD1
ENSG00000063015	SEZ6	12	37.2457	7.33333	7.77909	22.5778	-1.29145	1.41952	0.0383331	0.0949223	3.33333	0.612634	22.5778	-5.50822	1.46117	5.554e-06	7.1806e-05	11	12.0268	22.5778	-0.851017	1.09025	0.104903	0.197548	3.33333	1.60511	22.5778	-3.9652	1.55804	0.000419681	0.00261109	SEZ6	ENSG00000063015	SEZ6
ENSG00000063046	EIF4B	26	80.8557	476	207.419	347.465	1.08003	0.251648	9.25693e-06	0.000260929	1631.33	240.556	347.465	1.37806	0.249271	1.44535e-08	8.16274e-07	1215.33	198.13	347.465	1.07256	0.250104	9.97631e-06	0.000293062	577.333	207.974	347.465	1.04336	0.250715	1.8679e-05	0.0002932	EIF4B	ENSG00000063046	EIF4B
ENSG00000063127	SLC6A16	1.33333	4.35944	0	0	2.37126	-0.722152	1.36404	0.0192606	0.0600133	0.666667	0.135966	2.37126	-0.921306	1.66533	0.018175	0.0398183	1	1.14042	2.37126	-0.386517	0.990611	0.199623	0.306077	0.666667	0.300091	2.37126	-0.681377	1.28261	0.0720065	0.130213	SLC6A16	ENSG00000063127	SLC6A16
ENSG00000063169	BICRA	4.66667	15.5266	30	20.678	31.614	0.0382071	0.495781	0.930403	0.949052	106	16.3449	31.614	-0.0187867	0.494073	0.961702	0.970811	85.6667	14.3773	31.614	-0.146155	0.494372	0.723063	0.789156	51.3333	19.3423	31.614	0.0821422	0.501476	0.854505	0.88978	BICRA	ENSG00000063169	BICRA
ENSG00000063176	SPHK2	12.3333	37.7511	26.3333	17.0252	32.2358	-1.20263	0.689341	0.0229693	0.0675331	48	7.77364	32.2358	-2.17194	0.70195	0.000277807	0.00137324	43.6667	15.7106	32.2358	-1.38312	0.707883	0.0106831	0.0420754	23	7.74866	32.2358	-2.22585	0.724562	0.000311831	0.00212288	SPHK2	ENSG00000063176	SPHK2
ENSG00000063177	RPL18	225	724.815	3662.33	1190.5	2336.1	0.405317	0.532595	0.360617	0.465944	12984.7	1614.84	2336.1	0.873481	0.579092	0.072389	0.124236	9707.67	1274.53	2336.1	0.526991	0.545458	0.242191	0.351135	3977.67	1261.86	2336.1	0.41815	0.541378	0.366306	0.458035	RPL18	ENSG00000063177	RPL18
ENSG00000063180	CA11	0.666667	2.314	8	4.51855	6.94825	0.296967	0.736048	0.54697	0.640679	20	2.90926	6.94825	0.149579	0.750227	0.774707	0.817527	21	4.5078	6.94825	0.32982	0.736431	0.515407	0.613625	14.3333	5.16978	6.94825	0.520032	0.791013	0.366446	0.458177	CA11	ENSG00000063180	CA11
ENSG00000063241	ISOC2	6.66667	24.1473	32	11.3865	30.9446	-0.835723	0.512545	0.0525143	0.117005	118.667	16.6632	30.9446	-0.413147	0.468594	0.311112	0.391469	83.6667	14.9113	30.9446	-0.583535	0.485099	0.155566	0.258895	36	14.2118	30.9446	-0.750105	0.504606	0.082154	0.144458	ISOC2	ENSG00000063241	ISOC2
ENSG00000063244	U2AF2	6	19.0383	243.333	124.881	163.182	2.34771	0.406722	1.96072e-09	2.36686e-07	695.667	106.207	163.182	2.22519	0.402404	9.76504e-09	5.90378e-07	535	95.4682	163.182	2.01672	0.405056	1.91082e-07	1.29899e-05	278	101.827	163.182	2.05094	0.405427	1.3581e-07	7.67308e-06	U2AF2	ENSG00000063244	U2AF2
ENSG00000063245	EPN1	34.3333	108.36	256	95.2299	192.957	-0.32047	0.304972	0.266111	0.369655	734	100.284	192.957	-0.182382	0.301241	0.524754	0.59784	566.333	99.6218	192.957	-0.261039	0.303215	0.365131	0.474126	313	108.944	192.957	-0.218907	0.304856	0.449904	0.539076	EPN1	ENSG00000063245	EPN1
ENSG00000063322	MED29	5.33333	17.7063	61.3333	20.6679	46.3618	0.14388	0.459148	0.725627	0.791216	206	29.5143	46.3618	0.545108	0.471705	0.19587	0.272652	162.333	26.0201	46.3618	0.378109	0.463882	0.356557	0.46562	82.3333	29.8963	46.3618	0.435139	0.473647	0.304419	0.3952	MED29	ENSG00000063322	MED29
ENSG00000063438	AHRR	2.33333	8.89156	7.33333	4.9538	9.64041	-0.726673	0.708936	0.139496	0.231048	27.6667	3.82635	9.64041	-0.764675	0.675513	0.133401	0.203918	23	4.30677	9.64041	-0.684841	0.674259	0.160688	0.264602	11.3333	4.4151	9.64041	-0.735321	0.695474	0.155247	0.238425	AHRR	ENSG00000063438	AHRR
ENSG00000063515	GSC2	1	3.52977	0	0	1.46638	-0.118427	0.945887	0.271579		0	0	1.46638	-0.144525	1.03514	0.138764	0.21014	0	0	1.46638	-0.122186	0.958054	0.191589	0.297797	0	0	1.46638	-0.141732	1.03362	0.245041	0.338698	GSC2	ENSG00000063515	GSC2
ENSG00000063587	ZNF275	7	21.7959	24	14.0859	25.9592	-0.707645	0.582273	0.126183	0.21538	46.3333	7.5981	25.9592	-1.45068	0.621091	0.00527348	0.0143458	44.6667	14.5733	25.9592	-0.804424	0.595595	0.0841755	0.169303	30.6667	12.1609	25.9592	-0.884703	0.596161	0.0716743	0.129756	ZNF275	ENSG00000063587	ZNF275
ENSG00000063601	MTMR1	1.33333	5.0141	27.6667	15.5502	22.901	1.10625	0.717088	0.0547449	0.120251	90.6667	13.6109	22.901	1.13464	0.703152	0.0547784	0.0987939	71.6667	14.6075	22.901	1.06275	0.703844	0.062786	0.138887	37	14.2843	22.901	1.06013	0.70661	0.0703266	0.127785	MTMR1	ENSG00000063601	MTMR1
ENSG00000063660	GPC1	9.33333	30.5328	98.6667	36.1693	69.9054	0.112625	0.378478	0.748126	0.809466	295	38.8944	69.9054	0.26183	0.377236	0.459491	0.536049	219.667	35.6479	69.9054	0.115474	0.376278	0.742654	0.805262	123	44.2352	69.9054	0.270529	0.383409	0.448966	0.538237	GPC1	ENSG00000063660	GPC1
ENSG00000063761	ADCK1	1.33333	4.87982	3.33333	1.82788	3.82643	-0.606975	0.953615	0.196298	0.296496	4.33333	0.726648	3.82643	-1.5271	1.4548	0.0309549	0.0618212	4	0.466315	3.82643	-1.47784	1.55672	0.0308922	0.0863453	4.33333	2.28029	3.82643	-0.514427	0.919741	0.307225	0.398069	ADCK1	ENSG00000063761	ADCK1
ENSG00000063854	HAGH	14.3333	46.8901	94.6667	36.4785	94.2791	-0.420219	0.371899	0.217261	0.318371	437	58.478	94.2791	0.237027	0.360173	0.484154	0.559218	352.333	55.6163	94.2791	0.138582	0.358916	0.676943	0.752004	131.667	50.367	94.2791	-0.110539	0.366169	0.743353	0.801228	HAGH	ENSG00000063854	HAGH
ENSG00000063978	RNF4	4	12.739	61.3333	29.6078	46.539	0.826918	0.431114	0.035797	0.0904872	185.333	26.1412	46.539	0.808506	0.421597	0.0399787	0.0766848	164.667	31.4337	46.539	0.925289	0.427333	0.019018	0.0625925	71.3333	25.6499	46.539	0.655549	0.426213	0.0971839	0.165015	RNF4	ENSG00000063978	RNF4
ENSG00000064012	CASP8	3.33333	10.4537	82.3333	52.6481	69.7615	1.65259	0.696735	0.00404165	0.0211307	224.667	38.3645	69.7615	1.36563	0.671211	0.0147367	0.033443	196.667	45.881	69.7615	1.49244	0.688572	0.00802699	0.0344599	113	49.7189	69.7615	1.65739	0.688965	0.0043868	0.0147304	CASP8	ENSG00000064012	CASP8
ENSG00000064042	LIMCH1	55.6667	174.906	921.333	375.408	614.639	0.849996	0.262174	0.000730474	0.00655537	2729.67	372.322	614.639	0.946614	0.261097	0.000167686	0.0009284	2292	372.395	614.639	0.870467	0.261654	0.000538555	0.00535927	1036.67	351.318	614.639	0.717721	0.260977	0.00451219	0.0150401	LIMCH1	ENSG00000064042	LIMCH1
ENSG00000064102	INTS13	3.33333	9.47175	86.6667	34.9321	54.0289	1.31535	0.571744	0.00823639	0.0340204	279.333	36.2172	54.0289	1.49565	0.567097	0.00329583	0.00977198	233.333	36.096	54.0289	1.42411	0.570806	0.00463701	0.0236149	78.3333	26.383	54.0289	0.888425	0.548842	0.0649122	0.120176	INTS13	ENSG00000064102	INTS13
ENSG00000064115	TM7SF3	13	42.4883	97.3333	42.118	78.9701	-0.13311	0.318299	0.654737	0.733252	292	40.5271	78.9701	-0.116752	0.311467	0.690928	0.74538	234	39.7037	78.9701	-0.175613	0.31472	0.556878	0.648978	121	44.754	78.9701	-0.131624	0.319289	0.659929	0.730762	TM7SF3	ENSG00000064115	TM7SF3
ENSG00000064195	DLX3	2	6.67344	4	2.50056	5.09191	-1.20326	0.954947	0.0410069	0.0995848	6.66667	0.836564	5.09191	-2.44061	0.970608	0.000951136	0.00360194	6	1.73528	5.09191	-1.95562	1.02841	0.00452814	0.0232272	5.33333	1.76574	5.09191	-1.42445	0.954103	0.0271379	0.0604263	DLX3	ENSG00000064195	DLX3
ENSG00000064199	SPA17	3.66667	12.3242	45.3333	18.9791	27.4931	0.331225	0.534123	0.459521	0.56226	106	13.2848	27.4931	0.0962567	0.529166	0.834913	0.869657	94	13.042	27.4931	0.107062	0.522002	0.810676	0.860147	41.6667	15.5894	27.4931	0.107812	0.538294	0.817373	0.860165	SPA17	ENSG00000064199	SPA17
ENSG00000064201	TSPAN32	1	3.8571	0.333333	0.229526	2.01055	-0.479116	1.06741	0.0912432	0.170856	0.333333	0.0343844	2.01055	-0.911381	1.70399	0.0130751	0.0303029	1.66667	1.21416	2.01055	-0.289611	0.943785	0.325065	0.434582	0	0	2.01055	-0.799242	1.49203	0.0240965	0.0550118	TSPAN32	ENSG00000064201	TSPAN32
ENSG00000064205	CCN5	15.3333	47.2379	19.6667	20.67	37.4261	-0.774096	0.93828	0.142135	0.234164	32.3333	6.03607	37.4261	-2.37048	1.27503	0.00477565	0.0132067	35.3333	21.5524	37.4261	-0.709557	0.907968	0.17184	0.276825	11.6667	5.92319	37.4261	-2.48381	1.30282	0.00400173	0.0137401	CCN5	ENSG00000064205	CCN5
ENSG00000064218	DMRT3	1.66667	6.03682	0.666667	0.886319	2.89591	-0.290353	0.969366	0.220157	0.321778	0	0	2.89591	-0.528576	1.23787	0.00610103	0.0161756	0.666667	0.585656	2.89591	-0.332665	1.00687	0.087934	0.174763	0	0	2.89591	-0.501815	1.20505	0.0272286	0.0605613	DMRT3	ENSG00000064218	DMRT3
ENSG00000064225	ST3GAL6	7.66667	24.303	23	16.27	27.9839	-0.814278	0.535029	0.0634363	0.133109	72.6667	10.9525	27.9839	-1.08994	0.526905	0.0164603	0.0366664	57	13.3837	27.9839	-0.986024	0.540069	0.0275125	0.0802093	26.6667	10.4126	27.9839	-1.27805	0.558089	0.00744994	0.0221241	ST3GAL6	ENSG00000064225	ST3GAL6
ENSG00000064270	ATP2C2	8.66667	28.6804	5.33333	4.69287	16.3307	-1.78688	1.4707	0.0159814	0.0530849	4	0.864892	16.3307	-4.70669	1.35807	1.84667e-05	0.00017307	8	7.56968	16.3307	-1.21076	1.25106	0.0447963	0.110591	1.66667	0.895011	16.3307	-4.60255	1.4987	7.82043e-05	0.000797701	ATP2C2	ENSG00000064270	ATP2C2
ENSG00000064300	NGFR	9.33333	30.7426	9.33333	6.28359	19.3252	-2.10532	0.839228	0.00122642	0.00938034	14.3333	2.16861	19.3252	-3.62363	0.798399	3.99057e-07	1.03541e-05	21.3333	7.58631	19.3252	-2.03826	0.835889	0.00129644	0.00996857	7.66667	3.99005	19.3252	-2.88291	0.848568	4.98966e-05	0.000588378	NGFR	ENSG00000064300	NGFR
ENSG00000064309	CDON	12	40.2285	29.3333	19.5777	38.2963	-1.16782	0.534962	0.00911086	0.0365312	79.3333	12.0898	38.2963	-1.64041	0.523631	0.000403386	0.00183174	81	19.433	38.2963	-1.12387	0.524518	0.0110296	0.043076	25.6667	11.7061	38.2963	-1.85794	0.553429	0.000136021	0.00117247	CDON	ENSG00000064309	CDON
ENSG00000064313	TAF2	12	41.037	48.3333	23.2247	48.6725	-0.928382	0.397734	0.00946183	0.0374267	142.333	20.807	48.6725	-0.925444	0.379228	0.00793249	0.0200604	131.333	29.4497	48.6725	-0.626227	0.379565	0.0665531	0.144677	55	17.0243	48.6725	-1.25551	0.401131	0.000717419	0.00383695	TAF2	ENSG00000064313	TAF2
ENSG00000064393	HIPK2	29	94.1798	264.333	135.903	232.346	0.276217	0.240944	0.238028	0.340496	795.333	120.471	232.346	0.233303	0.236586	0.312782	0.392941	719.333	143.68	232.346	0.370787	0.239462	0.108082	0.201504	377.667	139.292	232.346	0.321375	0.240456	0.17313	0.259688	HIPK2	ENSG00000064393	HIPK2
ENSG00000064419	TNPO3	7.66667	25.478	93	31.2749	67.325	0.161546	0.494999	0.700788	0.771207	331	45.3574	67.325	0.625182	0.52448	0.168573	0.243699	250.667	34.4117	67.325	0.305752	0.500029	0.476454	0.57823	131.333	41.1081	67.325	0.390747	0.51356	0.379536	0.470811	TNPO3	ENSG00000064419	TNPO3
ENSG00000064489	ENSG00000064489	1	3.33672	5.66667	2.30351	4.54151	-0.261365	0.735404	0.568133	0.659196	17	2.30916	4.54151	-0.290914	0.75136	0.561306	0.630872	9.66667	2.16064	4.54151	-0.454804	0.791357	0.338052	0.447516	6.66667	1.97709	4.54151	-0.382367	0.789075	0.453625	0.542745	ENSG00000064489	ENSG00000064489	ENSG00000064489
ENSG00000064490	RFXANK	4.66667	16.24	48	14.6534	35.5511	-0.112134	0.52395	0.794693	0.848787	134.333	19.4298	35.5511	0.167623	0.528483	0.712695	0.765012	106.667	20.2594	35.5511	0.139823	0.522738	0.751885	0.812229	64.6667	25.2954	35.5511	0.334397	0.540652	0.468936	0.557096	RFXANK	ENSG00000064490	RFXANK
ENSG00000064545	TMEM161A	6.66667	20.9866	86.3333	35.2439	63.7791	0.488774	0.358838	0.145577	0.238631	260.667	38.5993	63.7791	0.660184	0.35479	0.0499879	0.0917774	200.333	36.7926	63.7791	0.525659	0.355108	0.114461	0.209219	114.667	41.5046	63.7791	0.648096	0.361418	0.0587365	0.11116	TMEM161A	ENSG00000064545	TMEM161A
ENSG00000064547	LPAR2	0.666667	2.7001	8.66667	3.44205	6.43799	0.230166	0.720974	0.636301	0.717142	29.3333	4.3424	6.43799	0.440669	0.759554	0.431566	0.509553	20.6667	2.97702	6.43799	0.239077	0.718538	0.629535	0.713694	9.66667	3.91344	6.43799	0.252689	0.754791	0.634871	0.707946	LPAR2	ENSG00000064547	LPAR2
ENSG00000064601	CTSA	33.3333	106.967	413.333	160.431	315.097	0.35627	0.283504	0.188783	0.287986	1371.33	202.002	315.097	0.758532	0.285888	0.00568415	0.0152627	1010.67	164.207	315.097	0.44765	0.283505	0.0991509	0.189675	590.667	216.663	315.097	0.722505	0.287539	0.00884798	0.0252505	CTSA	ENSG00000064601	CTSA
ENSG00000064607	SUGP2	14.3333	47.5251	63	30.1215	71.1376	-0.800177	0.323625	0.00771165	0.0324895	267.667	36.1379	71.1376	-0.39651	0.300007	0.163593	0.239028	226.333	36.326	71.1376	-0.383339	0.303405	0.18017	0.285909	110.333	38.4891	71.1376	-0.451284	0.309742	0.123677	0.199272	SUGP2	ENSG00000064607	SUGP2
ENSG00000064651	SLC12A2	16.6667	53.9474	66	39.2899	73.9789	-0.610976	0.460778	0.124866	0.21386	171.333	27.5975	73.9789	-0.951455	0.469283	0.0222815	0.0472296	150	41.5315	73.9789	-0.56716	0.457661	0.15093	0.25345	96	39.7868	73.9789	-0.575663	0.457521	0.155906	0.239194	SLC12A2	ENSG00000064651	SLC12A2
ENSG00000064652	SNX24	7.66667	23.1279	62	26.3821	51.5889	-0.052862	0.436396	0.888458	0.918113	231.333	29.9498	51.5889	0.204934	0.435203	0.607633	0.672877	172	23.9813	51.5889	-0.0266741	0.431324	0.942341	0.957505	89.6667	31.9555	51.5889	0.132723	0.440914	0.742982	0.800922	SNX24	ENSG00000064652	SNX24
ENSG00000064655	EYA2	6.33333	22.507	0.666667	0.672686	10.3175	-2.8819	4.38943	0.00507167	0.024525	0.666667	0.135966	10.3175	-6.31048	2.30032	0.000129985	0.000760335	3	3.91526	10.3175	-0.647411	1.14802	0.098737	0.189067	0.333333	0.294829	10.3175	-4.87876	2.78897	0.000659642	0.00359689	EYA2	ENSG00000064655	EYA2
ENSG00000064666	CNN2	20.6667	66.5053	301	106.358	211.84	0.452234	0.355315	0.170145	0.26713	896	125.176	211.84	0.741532	0.360345	0.0274259	0.056031	691	114.119	211.84	0.560946	0.357413	0.0904749	0.178148	411	157.872	211.84	0.897791	0.365655	0.00842962	0.0243207	CNN2	ENSG00000064666	CNN2
ENSG00000064687	ABCA7	15	49.9753	106.333	38.2818	92.9768	-0.411243	0.375654	0.224577	0.326418	367.667	52.1869	92.9768	-0.00478028	0.364375	0.986477	0.989152	286.333	46.8222	92.9768	-0.161385	0.36598	0.623049	0.707913	158.667	59.7755	92.9768	0.0299766	0.369144	0.943351	0.957822	ABCA7	ENSG00000064687	ABCA7
ENSG00000064692	SNCAIP	4.66667	15.1993	5	2.3422	11.2545	-2.63066	0.799781	9.41295e-05	0.00158408	25.3333	4.39134	11.2545	-1.69124	0.682528	0.00240542	0.0075572	20	2.90927	11.2545	-1.99571	0.716916	0.000731027	0.00671705	9	4.08783	11.2545	-1.88614	0.741036	0.00157196	0.00678291	SNCAIP	ENSG00000064692	SNCAIP
ENSG00000064703	DDX20	15.3333	47.8337	44.3333	26.6675	52.2456	-0.914049	0.597798	0.0557669	0.121693	102	16.1787	52.2456	-1.44581	0.617177	0.00542425	0.0146839	94.3333	31.7412	52.2456	-0.715176	0.575664	0.120374	0.216261	49.3333	19.6877	52.2456	-1.27175	0.619408	0.0136092	0.0350954	DDX20	ENSG00000064703	DDX20
ENSG00000064726	BTBD1	2.33333	8.02349	46	22.3312	30.2258	1.05728	0.55725	0.0297359	0.0798832	122.667	17.6727	30.2258	0.90791	0.538767	0.0596552	0.106138	102.667	16.9308	30.2258	0.857296	0.53841	0.0693554	0.148548	51.3333	17.0746	30.2258	0.790487	0.541613	0.100034	0.16878	BTBD1	ENSG00000064726	BTBD1
ENSG00000064763	FAR2	6	21.3884	4.33333	3.52931	12.1091	-1.35858	1.6027	0.031596	0.0831971	2.33333	0.371465	12.1091	-5.16163	1.60002	4.53e-05	0.000340722	6	6.3067	12.1091	-0.804748	1.10707	0.106428	0.19934	1.66667	0.947339	12.1091	-3.66857	1.78983	0.0013324	0.00600655	FAR2	ENSG00000064763	FAR2
ENSG00000064787	BCAS1	14.6667	50.3962	15.6667	18.2725	31.6771	-0.67801	0.993067	0.16391	0.260226	5.66667	1.0513	31.6771	-5.02914	1.49741	2.61269e-05	0.000225966	15	14.0528	31.6771	-0.878756	1.13834	0.0951542	0.184476	4.33333	2.51753	31.6771	-3.63693	1.61323	0.000891859	0.00449923	BCAS1	ENSG00000064787	BCAS1
ENSG00000064835	POU1F1	0	0	0	0	0.191127	-0.0200256	0.933888	0.578277		0.333333	0.0380048	0.191127	0.0226343	1.01245	0.463674		0.333333	0.548789	0.191127	0.0817415	0.942117	0.734276		0	0	0.191127	-0.0256927	1.01767	0.536607		POU1F1	ENSG00000064835	POU1F1
ENSG00000064886	CHI3L2	3.66667	13.0964	153.333	93.969	163.371	2.09956	0.87592	0.00194166	0.0128264	647	123.625	163.371	2.71126	0.863744	0.000174607	0.00095884	416	87.7183	163.371	2.12439	0.873451	0.00179545	0.0123237	305	150.408	163.371	2.92856	0.864821	6.58396e-05	0.000714155	CHI3L2	ENSG00000064886	CHI3L2
ENSG00000064932	SBNO2	7.66667	24.3617	210	91.6413	149.625	1.60526	0.34672	1.38299e-06	5.66323e-05	684.333	101.455	149.625	1.84046	0.341975	2.87792e-08	1.4174e-06	502	86.2629	149.625	1.57216	0.344025	1.93185e-06	8.44258e-05	310.667	103.233	149.625	1.76608	0.345051	1.25216e-07	7.23222e-06	SBNO2	ENSG00000064932	SBNO2
ENSG00000064933	PMS1	2	7.52115	36	13.6181	24.6967	0.734629	0.576675	0.131009	0.221105	115	15.9153	24.6967	0.95644	0.583894	0.0614755	0.108741	95.6667	15.4653	24.6967	0.906804	0.583973	0.0696883	0.148956	37.6667	13.7357	24.6967	0.6293	0.573522	0.202894	0.293788	PMS1	ENSG00000064933	PMS1
ENSG00000064961	HMG20B	19	60.0236	225	81.3514	161.592	0.240139	0.387915	0.500665	0.60106	756.333	100.542	161.592	0.584474	0.397582	0.11123	0.176461	602.333	88.7228	161.592	0.388475	0.390772	0.279002	0.388109	277.333	96.1386	161.592	0.377508	0.394733	0.301477	0.39372	HMG20B	ENSG00000064961	HMG20B
ENSG00000064989	CALCRL	2	7.00077	1.33333	1.40068	3.38991	-0.911573	1.28935	0.0637302	0.133533	0.333333	0.0979614	3.38991	-5.59413	2.13904	0.000167773	0.000928591	0.333333	0.0428457	3.38991	-5.48535	2.27687	0.000437118	0.00466762	1	0.410009	3.38991	-2.43139	2.27617	0.010957	0.0297924	CALCRL	ENSG00000064989	CALCRL
ENSG00000064995	TAF11	7.33333	24.1867	67	25.9425	60.6537	0.023493	0.366407	0.948446	0.962145	276.667	38.7466	60.6537	0.552522	0.364211	0.107623	0.171764	210	32.7349	60.6537	0.35375	0.362165	0.294059	0.403364	110	40.0634	60.6537	0.455034	0.369616	0.187885	0.276582	TAF11	ENSG00000064995	TAF11
ENSG00000064999	ANKS1A	11.3333	38.7842	39	18.3028	42.4241	-1.17599	0.364047	0.0004316	0.00458704	125	18.4091	42.4241	-1.03944	0.337608	0.000960441	0.00363062	98	19.8307	42.4241	-1.07153	0.348623	0.000822086	0.00729313	50.3333	18.8312	42.4241	-1.12739	0.356135	0.000654081	0.00357625	ANKS1A	ENSG00000064999	ANKS1A
ENSG00000065000	AP3D1	28.3333	96.1631	204.667	74.4829	183.026	-0.40258	0.370543	0.235075	0.337379	819	112.885	183.026	0.176217	0.364619	0.606486	0.671843	661	101.058	183.026	0.0118065	0.361705	0.977303	0.984293	297.667	100.471	183.026	-0.107877	0.366882	0.748305	0.805511	AP3D1	ENSG00000065000	AP3D1
ENSG00000065029	ZNF76	5	18.4378	97.6667	48.9515	72.336	1.18708	0.410824	0.00180257	0.0122211	315	46.374	72.336	1.27769	0.403193	0.000772032	0.00304981	246	42.5057	72.336	1.12789	0.404747	0.00274113	0.0165147	117.667	40.9702	72.336	0.999178	0.405341	0.00837923	0.0242022	ZNF76	ENSG00000065029	ZNF76
ENSG00000065054	NHERF2	9	27.6217	217.333	86.1792	168.951	1.27658	0.386838	0.000402472	0.00439077	735.333	114.684	168.951	1.75915	0.385017	1.59453e-06	2.87001e-05	579	103.703	168.951	1.56726	0.387473	1.7364e-05	0.000449765	331.667	130.997	168.951	1.82793	0.388075	7.66425e-07	2.97006e-05	NHERF2	ENSG00000065054	NHERF2
ENSG00000065057	NTHL1	4.66667	15.7197	68.6667	22.9782	49.0764	0.360705	0.509673	0.406336	0.512846	226	31.0411	49.0764	0.758202	0.535617	0.102425	0.165047	169	23.6236	49.0764	0.447185	0.512944	0.309317	0.418692	94.3333	37.1194	49.0764	0.827391	0.545831	0.0782262	0.138831	NTHL1	ENSG00000065057	NTHL1
ENSG00000065060	BLTP3A	5.33333	17.4845	17.3333	8.50487	19.7436	-1.05908	0.532247	0.0165742	0.0545215	48.3333	7.01411	19.7436	-1.24338	0.505037	0.00448012	0.0125514	45.6667	10.6458	19.7436	-0.917346	0.505487	0.0298373	0.0843403	19.3333	8.24904	19.7436	-1.20258	0.532324	0.00799025	0.0233389	BLTP3A	ENSG00000065060	BLTP3A
ENSG00000065135	GNAI3	25	77.6855	453.333	193.474	293.116	1.04321	0.312025	0.000417867	0.00448389	1244.67	169.159	293.116	0.949894	0.308058	0.00125358	0.00449037	984.667	161.542	293.116	0.812569	0.308252	0.00548623	0.0264373	507.333	180.87	293.116	0.889756	0.309798	0.00262477	0.00998383	GNAI3	ENSG00000065135	GNAI3
ENSG00000065150	IPO5	11.6667	37.3225	274.333	117.661	177.984	1.37554	0.374967	8.68997e-05	0.0014972	786.667	105.466	177.984	1.32094	0.369731	0.000149036	0.000844986	621.333	101.319	177.984	1.19128	0.371325	0.000586653	0.00570356	335.667	114.875	177.984	1.28767	0.372472	0.000234839	0.00174123	IPO5	ENSG00000065150	IPO5
ENSG00000065154	OAT	9.33333	28.7787	363.333	197.804	244.335	2.40424	0.407477	6.87928e-10	9.8258e-08	948.333	142.276	244.335	2.03173	0.403894	1.29232e-07	4.49762e-06	763	150.92	244.335	2.01635	0.406964	1.66001e-07	1.1688e-05	393.333	151.438	244.335	2.00511	0.406344	2.11432e-07	1.10187e-05	OAT	ENSG00000065154	OAT
ENSG00000065183	WDR3	10.3333	33.6765	59.6667	29.1207	55.9131	-0.382794	0.365369	0.249015	0.352474	195.333	28.4333	55.9131	-0.302081	0.352758	0.358007	0.435936	151.667	32.774	55.9131	-0.27382	0.35719	0.402403	0.509697	58.6667	26.3939	55.9131	-0.580835	0.373256	0.0901927	0.155222	WDR3	ENSG00000065183	WDR3
ENSG00000065243	PKN2	9	30.1648	171.667	78.1225	123.214	1.14098	0.305554	9.94443e-05	0.00163626	501	71.3888	123.214	1.13475	0.299233	8.99029e-05	0.000575446	401.333	65.7964	123.214	1.03205	0.300874	0.000355338	0.00403118	246.667	89.3227	123.214	1.31817	0.304427	7.87261e-06	0.000163175	PKN2	ENSG00000065243	PKN2
ENSG00000065268	WDR18	7	23.3571	75.3333	25.6885	57.2317	0.0762059	0.428472	0.848678	0.8898	268.333	35.4181	57.2317	0.483406	0.43613	0.222449	0.302201	203	34.1132	57.2317	0.372531	0.432779	0.338869	0.448297	86.6667	32.9165	57.2317	0.236541	0.436712	0.552889	0.63482	WDR18	ENSG00000065268	WDR18
ENSG00000065308	TRAM2	15.6667	50.5351	226.667	109.08	186.822	0.816825	0.285263	0.00270469	0.0161021	746	114.843	186.822	1.0005	0.281277	0.000224719	0.00116934	626	119.548	186.822	0.975415	0.28426	0.000336911	0.00386913	321.333	116.714	186.822	0.909542	0.284302	0.000896499	0.00451762	TRAM2	ENSG00000065308	TRAM2
ENSG00000065320	NTN1	5.66667	20.2314	1	0.407525	8.90709	-4.91137	1.43481	3.83594e-05	0.000790296	3	0.638206	8.90709	-4.74196	1.20646	2.81987e-06	4.38872e-05	2.66667	1.33074	8.90709	-4.17919	1.36367	2.70121e-05	0.000614456	0.333333	0.0575899	8.90709	-6.78682	1.75953	1.34828e-06	4.58768e-05	NTN1	ENSG00000065320	NTN1
ENSG00000065325	GLP2R	3.33333	10.3195	0.666667	0.142399	5.62479	-4.61775	1.61617	0.000256843	0.00317726	1	0.170351	5.62479	-5.57901	1.43034	5.81957e-06	7.41719e-05	5	2.64254	5.62479	-1.62964	1.36253	0.0165321	0.0567426	1.33333	0.889749	5.62479	-3.18144	1.48536	0.00139143	0.00620023	GLP2R	ENSG00000065325	GLP2R
ENSG00000065328	MCM10	8	24.0919	19	11.221	23.6133	-1.23087	0.619179	0.013492	0.0474101	46.6667	6.61684	23.6133	-1.77027	0.604635	0.000715984	0.00287353	36.6667	10.3837	23.6133	-1.41897	0.626815	0.00494304	0.0246465	23	9.93614	23.6133	-1.3534	0.614479	0.00827784	0.0239858	MCM10	ENSG00000065328	MCM10
ENSG00000065357	DGKA	5.66667	19.012	6.33333	2.67471	13.0221	-2.58464	0.695409	1.98174e-05	0.000475087	19.3333	2.88958	13.0221	-2.58008	0.615095	2.62925e-06	4.15687e-05	17	5.07131	13.0221	-2.22167	0.651573	4.82296e-05	0.000955065	11.6667	4.62881	13.0221	-1.99657	0.64784	0.00030734	0.00210098	DGKA	ENSG00000065357	DGKA
ENSG00000065361	ERBB3	25	80.5307	38.3333	32.3934	61.6776	-1.2307	0.78587	0.0293996	0.0793056	72.6667	11.4983	61.6776	-2.55642	0.816484	0.000176736	0.000966308	71.6667	27.2171	61.6776	-1.43676	0.809193	0.0146257	0.0520884	36	15.4059	61.6776	-2.22478	0.828548	0.000880503	0.00446471	ERBB3	ENSG00000065361	ERBB3
ENSG00000065371	ROPN1	0.333333	1.35005	0.333333	0.0711996	0.645139	-0.0951087	0.935848	0.557915		0	0	0.645139	-0.142289	1.03388	0.25895	0.336219	0	0.0214229	0.645139	-0.116972	0.955752	0.338506		0.333333	0.242501	0.645139	-0.085699	1.01048	0.592437		ROPN1	ENSG00000065371	ROPN1
ENSG00000065413	ANKRD44	19.3333	61.1067	30.3333	25.5169	50.3013	-1.17408	0.779498	0.0354339	0.0898577	55	9.28647	50.3013	-2.50053	0.817286	0.000226731	0.00117689	68.3333	24.5039	50.3013	-1.19791	0.78165	0.0327079	0.0896749	29	14.9606	50.3013	-1.88448	0.822927	0.00341366	0.0121798	ANKRD44	ENSG00000065413	ANKRD44
ENSG00000065427	KARS1	11.6667	37.5323	179.667	65.637	115.184	0.548276	0.45587	0.172382	0.269969	578.333	76.2693	115.184	0.83188	0.468047	0.0468741	0.0870432	423.667	61.8902	115.184	0.523905	0.453161	0.192079	0.29835	190.333	63.0301	115.184	0.443361	0.454398	0.2788	0.372884	KARS1	ENSG00000065427	KARS1
ENSG00000065457	ADAT1	15.6667	47.6227	31.6667	16.7796	42.7222	-1.52878	0.661904	0.00438068	0.0223197	73	11.403	42.7222	-1.95406	0.647562	0.000446725	0.00198693	66	24.1898	42.7222	-1.09027	0.632235	0.0280425	0.0811961	32	13.8435	42.7222	-1.788	0.662008	0.00133953	0.00603572	ADAT1	ENSG00000065457	ADAT1
ENSG00000065485	PDIA5	5.66667	18.536	75.6667	30.9796	55.7708	0.491828	0.44237	0.213327	0.31445	285.667	40.0207	55.7708	0.894183	0.452034	0.0290349	0.0586512	224	33.2833	55.7708	0.665417	0.445402	0.0947478	0.183828	75.3333	24.5032	55.7708	0.181739	0.438931	0.651501	0.72311	PDIA5	ENSG00000065485	PDIA5
ENSG00000065491	TBC1D22B	2	7.52115	38	13.5779	27.2701	0.607407	0.623059	0.219904	0.321496	138.333	19.3535	27.2701	1.13119	0.672024	0.0424802	0.080606	109.333	15.5462	27.2701	0.878951	0.652162	0.0952354	0.184593	49.3333	17.392	27.2701	0.851305	0.654296	0.112459	0.184944	TBC1D22B	ENSG00000065491	TBC1D22B
ENSG00000065518	NDUFB4	22.6667	71.0421	322	122.342	247.775	0.468947	0.482207	0.259412	0.362779	1454.33	185.343	247.775	1.11697	0.520293	0.0140682	0.0321847	1035.33	141.2	247.775	0.707914	0.498389	0.0985137	0.188741	378.667	126.221	247.775	0.464905	0.486623	0.278827	0.372893	NDUFB4	ENSG00000065518	NDUFB4
ENSG00000065526	SPEN	13.6667	42.3761	86.3333	41.718	79.9596	-0.321151	0.278277	0.227475	0.329448	273.667	38.5593	79.9596	-0.256654	0.266579	0.321405	0.401874	240	44.1258	79.9596	-0.163334	0.268644	0.531204	0.626964	136.667	48.1001	79.9596	-0.0809633	0.27234	0.76209	0.816618	SPEN	ENSG00000065526	SPEN
ENSG00000065534	MYLK	17	56.6671	78.6667	38.791	72.6363	-0.647935	0.351534	0.0447789	0.105344	189.667	25.7897	72.6363	-1.07575	0.349167	0.0010035	0.00374982	178.667	42.9043	72.6363	-0.608461	0.34801	0.0560873	0.128656	88.3333	31.7496	72.6363	-0.933708	0.357335	0.00510686	0.0166041	MYLK	ENSG00000065534	MYLK
ENSG00000065548	ZC3H15	16	49.6939	298.333	120.539	196.494	0.991383	0.338133	0.00180719	0.0122426	838.667	117.661	196.494	1.04124	0.33476	0.00104829	0.00388257	691.333	110.266	196.494	0.905921	0.335217	0.0040759	0.0216653	339.333	127.573	196.494	1.00367	0.337507	0.00169578	0.007184	ZC3H15	ENSG00000065548	ZC3H15
ENSG00000065559	MAP2K4	3.33333	10.3579	40	14.8562	28.7276	0.279773	0.479575	0.505078	0.605058	117.333	17.6106	28.7276	0.460109	0.482627	0.287492	0.366763	83	14.5085	28.7276	0.218911	0.474293	0.598744	0.685564	50	19.3501	28.7276	0.463091	0.492054	0.291182	0.383396	MAP2K4	ENSG00000065559	MAP2K4
ENSG00000065600	PACC1	2	5.96002	30	11.276	24.1955	0.504	0.588802	0.296409	0.402048	124.333	16.8072	24.1955	1.02301	0.629156	0.0578083	0.103408	97	14.077	24.1955	0.826288	0.615179	0.106121	0.199059	46.6667	16.0311	24.1955	0.825724	0.622422	0.117087	0.190841	PACC1	ENSG00000065600	PACC1
ENSG00000065609	SNAP91	2.33333	7.50312	10.3333	3.95637	9.653	-0.67231	0.65547	0.164994	0.261438	25	3.88454	9.653	-0.822585	0.652109	0.100561	0.162698	22.3333	4.72104	9.653	-0.691896	0.6444	0.147528	0.249389	12.6667	5.61795	9.653	-0.540996	0.631876	0.266964	0.360189	SNAP91	ENSG00000065609	SNAP91
ENSG00000065613	SLK	8.66667	29.3351	142.333	56.9771	102.498	0.778233	0.350243	0.0175364	0.0565267	434	64.2382	102.498	0.999996	0.347305	0.00237865	0.0074868	374	61.0941	102.498	0.920921	0.34923	0.00501633	0.0248813	175.667	65.0988	102.498	0.89068	0.351285	0.00731355	0.0218371	SLK	ENSG00000065613	SLK
ENSG00000065615	CYB5R4	7	23.1259	79.6667	36.5397	55.8198	0.447418	0.360373	0.18161	0.28034	207.333	29.878	55.8198	0.264131	0.351759	0.426308	0.504301	155.333	32.5081	55.8198	0.194989	0.35381	0.554007	0.646646	74.6667	28.4962	55.8198	0.0644466	0.361297	0.854027	0.889388	CYB5R4	ENSG00000065615	CYB5R4
ENSG00000065618	COL17A1	2	7.57992	3.33333	1.9862	5.48483	-1.47216	1.07058	0.0219535	0.0656737	12	1.79352	5.48483	-1.45223	0.944527	0.0215119	0.0458818	6.66667	1.80901	5.48483	-1.78917	1.06805	0.00800159	0.0344008	3.66667	1.24055	5.48483	-1.9423	1.08429	0.00818843	0.0238027	COL17A1	ENSG00000065618	COL17A1
ENSG00000065621	GSTO2	8.66667	27.8327	4.33333	3.31568	16.7601	-2.92236	1.1752	0.000643478	0.00601275	10.6667	1.89943	16.7601	-3.57664	1.07078	4.71964e-05	0.000350361	14.3333	9.35379	16.7601	-1.29119	1.03369	0.0346048	0.092973	2.66667	1.25269	16.7601	-4.28178	1.19043	1.54542e-05	0.000255494	GSTO2	ENSG00000065621	GSTO2
ENSG00000065665	SEC61A2	4	14.0603	14.3333	6.23571	12.5415	-0.926875	0.59571	0.0487079	0.111335	33	4.36451	12.5415	-1.39378	0.591708	0.00464534	0.0129107	27.6667	4.80496	12.5415	-1.29563	0.608725	0.00819773	0.0349141	9.66667	2.93656	12.5415	-1.97006	0.660993	0.000448628	0.00273122	SEC61A2	ENSG00000065665	SEC61A2
ENSG00000065675	PRKCQ	4.66667	16.24	2.66667	2.95968	8.51133	-0.869081	1.29495	0.0668217	0.137319	2.66667	0.543865	8.51133	-3.83162	2.01564	0.00150085	0.00517846	2.33333	2.31771	8.51133	-1.11503	1.63587	0.0297104	0.0841827	0.333333	0.0575899	8.51133	-6.04357	2.34036	0.000249119	0.0018152	PRKCQ	ENSG00000065675	PRKCQ
ENSG00000065717	TLE2	4	13.405	4	3.18917	7.39413	-2.02817	0.956178	0.00290686	0.0168283	3.66667	0.5762	7.39413	-4.34069	0.919772	1.36396e-07	4.69811e-06	5.66667	1.69243	7.39413	-3.17241	0.946779	3.31736e-05	0.00071693	1.66667	0.7101	7.39413	-4.08324	1.07414	1.01316e-05	0.000192238	TLE2	ENSG00000065717	TLE2
ENSG00000065802	ASB1	3.33333	11.1672	35.3333	13.9507	27.8137	0.216085	0.474784	0.603576	0.6894	121.667	18.0942	27.8137	0.508401	0.479027	0.238491	0.320303	93.6667	16.6782	27.8137	0.370842	0.473549	0.374951	0.48338	41.6667	14.6161	27.8137	0.176148	0.48168	0.683294	0.750364	ASB1	ENSG00000065802	ASB1
ENSG00000065809	FAM107B	10.6667	32.6765	218	90.118	147.948	1.13577	0.358175	0.000715244	0.00647294	656.333	92.4946	147.948	1.25964	0.354168	0.00017757	0.000969163	533.333	91.2866	147.948	1.1581	0.356385	0.000545285	0.00540502	250	91.4747	147.948	1.09069	0.356427	0.00120755	0.00559102	FAM107B	ENSG00000065809	FAM107B
ENSG00000065833	ME1	6.66667	20.832	61.6667	29.1282	58.4645	0.162758	0.368944	0.634149	0.715665	225	31.6492	58.4645	0.415994	0.363662	0.225199	0.305408	182.333	35.686	58.4645	0.432405	0.366411	0.204623	0.310947	95.3333	41.0078	58.4645	0.563588	0.37403	0.107796	0.179028	ME1	ENSG00000065833	ME1
ENSG00000065882	TBC1D1	12	39.9819	162	59.0612	113.607	0.380405	0.411457	0.30615	0.41168	535.667	70.4563	113.607	0.690414	0.421051	0.0722984	0.124125	405.667	60.1901	113.607	0.451611	0.412481	0.226909	0.334918	207	71.3077	113.607	0.547805	0.419886	0.151945	0.234535	TBC1D1	ENSG00000065882	TBC1D1
ENSG00000065883	CDK13	30	94.0549	85.3333	54.4874	100.734	-0.88885	0.53378	0.045447	0.106429	187.333	29.3664	100.734	-1.59715	0.555021	0.0010055	0.0037558	187	56.8149	100.734	-0.826005	0.528663	0.0618068	0.137527	98.6667	38.0251	100.734	-1.33018	0.553674	0.0053929	0.017268	CDK13	ENSG00000065883	CDK13
ENSG00000065911	MTHFD2	15	49.8781	165.667	76.7285	113.206	0.421955	0.396896	0.241847	0.344364	399.333	51.6764	113.206	0.0258058	0.390148	0.9455	0.958337	356	62.6605	113.206	0.16879	0.389911	0.637465	0.720187	155.667	59.4567	113.206	0.0475869	0.394937	0.898569	0.924673	MTHFD2	ENSG00000065911	MTHFD2
ENSG00000065923	SLC9A7	7.66667	25.3437	69.3333	31.115	56.2043	0.138624	0.334765	0.661201	0.738933	209.333	30.5092	56.2043	0.172522	0.327177	0.58359	0.650997	161.333	29.4929	56.2043	0.0659904	0.328954	0.832254	0.877246	94.6667	34.2987	56.2043	0.211956	0.335068	0.508035	0.59298	SLC9A7	ENSG00000065923	SLC9A7
ENSG00000065970	FOXJ2	3.66667	10.3014	34.6667	14.8212	28.8576	0.140375	0.444354	0.723844	0.789778	118.333	17.9611	28.8576	0.394316	0.441527	0.333838	0.414534	87	16.1844	28.8576	0.220105	0.437873	0.577741	0.667156	49	17.6484	28.8576	0.295806	0.449514	0.476221	0.563918	FOXJ2	ENSG00000065970	FOXJ2
ENSG00000065978	YBX1	164	517.313	1932	777.883	1375.49	0.3282	0.459474	0.409566	0.515773	6748	852.117	1375.49	0.534137	0.474934	0.196652	0.273578	5331.67	725.169	1375.49	0.287811	0.457964	0.461093	0.564057	2151	707.431	1375.49	0.171015	0.460747	0.675185	0.743799	YBX1	ENSG00000065978	YBX1
ENSG00000065989	PDE4A	11.6667	36.8777	119.667	57.7498	110.662	0.323471	0.326579	0.294223	0.39988	424.667	65.118	110.662	0.617534	0.324384	0.0457124	0.0853083	348.333	55.3191	110.662	0.426528	0.323454	0.164818	0.268924	226.333	86.3391	110.662	0.889537	0.332274	0.00487912	0.0160072	PDE4A	ENSG00000065989	PDE4A
ENSG00000066027	PPP2R5A	6.33333	19.6078	101	52.7751	66.7278	0.993513	0.450083	0.0136964	0.0478811	201.667	29.0824	66.7278	0.339585	0.422401	0.380243	0.458279	175.667	38.2213	66.7278	0.525423	0.430895	0.172737	0.277716	105	41.5544	66.7278	0.658623	0.438171	0.0984549	0.166736	PPP2R5A	ENSG00000066027	PPP2R5A
ENSG00000066032	CTNNA2	3	10.0102	1.66667	1.41657	4.97997	-2.20584	1.49656	0.00751557	0.0319835	1	0.16673	4.97997	-5.49415	1.43778	8.16017e-06	9.4144e-05	2	0.239137	4.97997	-4.26023	1.40615	0.000110228	0.00171258	1	0.779832	4.97997	-3.33188	1.53484	0.00114753	0.00539168	CTNNA2	ENSG00000066032	CTNNA2
ENSG00000066044	ELAVL1	24.3333	80.3158	352	197.039	270.441	1.00525	0.333989	0.00127348	0.00963439	994	142.603	270.441	0.692639	0.326054	0.0247042	0.0513946	803.667	165.988	270.441	0.77767	0.329826	0.0116454	0.0445697	407.667	151.235	270.441	0.647482	0.327993	0.0366179	0.0765615	ELAVL1	ENSG00000066044	ELAVL1
ENSG00000066056	TIE1	5.66667	18.4408	4.33333	4.56168	10.5586	-1.49629	1.20602	0.0242824	0.0699658	3.66667	0.66602	10.5586	-4.52591	1.20602	7.66077e-06	9.00344e-05	7	2.46305	10.5586	-2.7065	1.30588	0.00158246	0.0113812	2	1.05726	10.5586	-3.82988	1.34127	0.000177296	0.00142465	TIE1	ENSG00000066056	TIE1
ENSG00000066084	DIP2B	11	38.4581	41.3333	25.5366	46.2924	-0.699253	0.44436	0.0700476	0.141721	121.333	18.7958	46.2924	-0.936133	0.438233	0.0172397	0.0381056	92.3333	18.8117	46.2924	-1.02535	0.454407	0.0101056	0.0405388	64.3333	25.7611	46.2924	-0.624531	0.435379	0.10899	0.180578	DIP2B	ENSG00000066084	DIP2B
ENSG00000066117	SMARCD1	5.33333	18.8226	88.6667	43.6966	64.9318	0.943366	0.402771	0.011063	0.0416472	269	38.5311	64.9318	0.94576	0.393936	0.0104872	0.0252	198.333	31.3125	64.9318	0.706181	0.391499	0.0516877	0.121502	118.333	45.0373	64.9318	1.0142	0.401817	0.00698036	0.0210299	SMARCD1	ENSG00000066117	SMARCD1
ENSG00000066135	KDM4A	2	7.00077	16.3333	8.2693	18.0101	0.0146811	0.549683	0.975377	0.981905	61.6667	9.42743	18.0101	0.284241	0.547183	0.547276	0.618123	51	11.1963	18.0101	0.293878	0.541716	0.518036	0.615888	35.3333	13.7285	18.0101	0.617911	0.571881	0.21103	0.302295	KDM4A	ENSG00000066135	KDM4A
ENSG00000066136	NFYC	8	25.7075	58	23.6679	53.0884	-0.215755	0.382951	0.534883	0.630384	242.667	33.7637	53.0884	0.264533	0.372233	0.443246	0.520445	187.667	27.3724	53.0884	0.0711277	0.371291	0.843906	0.886004	84	29.8872	53.0884	-0.0114274	0.380378	0.961648	0.971613	NFYC	ENSG00000066136	NFYC
ENSG00000066185	ZMYND12	0.666667	2.50705	5.33333	3.6323	6.93656	0.0895801	0.742285	0.843708	0.886147	29	4.81663	6.93656	0.462386	0.796697	0.409631	0.487961	17.3333	3.64416	6.93656	0.173944	0.740664	0.715982	0.783849	10.6667	4.82586	6.93656	0.374595	0.793267	0.490879	0.577714	ZMYND12	ENSG00000066185	ZMYND12
ENSG00000066230	SLC9A3	4	14.1946	15	7.41862	14.7933	-0.864187	0.549076	0.051264	0.115119	41.3333	6.28853	14.7933	-1.00339	0.525136	0.023462	0.0492778	33	4.94818	14.7933	-1.12351	0.546874	0.0128045	0.0476222	17.3333	6.37188	14.7933	-1.06208	0.555753	0.022018	0.0510834	SLC9A3	ENSG00000066230	SLC9A3
ENSG00000066248	NGEF	2.33333	8.35082	24.3333	11.3474	17.1951	0.23912	0.516135	0.585866	0.674705	65.6667	9.16864	17.1951	0.149699	0.514219	0.740898	0.789268	46	9.07762	17.1951	0.00215129	0.511948	0.999699	0.999699	26	8.71352	17.1951	0.0300839	0.528096	0.954732	0.96655	NGEF	ENSG00000066248	NGEF
ENSG00000066279	ASPM	5	17.0697	32	11.4895	24.6783	-0.410844	0.567414	0.362792	0.468227	94	11.6185	24.6783	-0.385175	0.562983	0.406072	0.484364	67	9.85248	24.6783	-0.542207	0.579911	0.240951	0.349912	39	14.0751	24.6783	-0.333786	0.56818	0.473213	0.560781	ASPM	ENSG00000066279	ASPM
ENSG00000066294	CD84	21	65.636	17.3333	17.4099	43.5674	-1.40687	1.16317	0.030715	0.0815724	17.3333	2.84504	43.5674	-4.17187	1.16429	1.66163e-05	0.000159752	32.6667	24.7452	43.5674	-0.942674	0.982611	0.0928624	0.18132	9	5.1973	43.5674	-3.31992	1.21755	0.000341824	0.00227147	CD84	ENSG00000066294	CD84
ENSG00000066322	ELOVL1	5	16.4906	47.3333	19.6002	31.1854	0.0717275	0.4427	0.857548	0.896882	117.333	17.0714	31.1854	-0.0200318	0.440887	0.956205	0.966696	89	15.5067	31.1854	-0.146933	0.44403	0.703616	0.77441	41.3333	15.0609	31.1854	-0.271501	0.460188	0.503065	0.588586	ELOVL1	ENSG00000066322	ELOVL1
ENSG00000066336	SPI1	11.6667	39.8069	11.6667	8.31339	24.0094	-2.12738	0.791296	0.000715271	0.00647294	16.3333	2.5765	24.0094	-3.78404	0.758675	3.89535e-08	1.77483e-06	17.3333	6.64444	24.0094	-2.75334	0.810808	2.9036e-05	0.000648848	12	5.67285	24.0094	-2.68728	0.788854	5.63509e-05	0.000642007	SPI1	ENSG00000066336	SPI1
ENSG00000066379	POLR1H	4.33333	13.1358	115.667	45.7615	75.0345	1.26087	0.659587	0.018038	0.0574464	415.333	52.698	75.0345	1.59016	0.665241	0.00474583	0.0131377	332.667	44.8036	75.0345	1.31813	0.659002	0.0145421	0.0519155	125	39.9859	75.0345	1.02961	0.636436	0.05045	0.0983724	POLR1H	ENSG00000066379	POLR1H
ENSG00000066382	MPPED2	24.3333	79.8174	10	11.6289	41.844	-1.82253	1.69694	0.0155715	0.0522338	7.33333	1.34675	41.844	-5.41432	1.44456	5.97075e-06	7.54868e-05	13.3333	14.3146	41.844	-1.44186	1.53669	0.02869	0.0822962	4.33333	2.54523	41.844	-4.52012	1.52142	0.000103758	0.000971479	MPPED2	ENSG00000066382	MPPED2
ENSG00000066405	CLDN18	2.66667	8.66012	0.333333	0.443159	4.09161	-0.697806	1.30439	0.0176219	0.0566308	0.333333	0.0979614	4.09161	-4.68921	3.50112	0.0014201	0.00495696	1.33333	1.18327	4.09161	-0.550976	1.11557	0.0830252	0.167705	0	0	4.09161	-5.53998	4.66508	0.00317859	0.0115265	CLDN18	ENSG00000066405	CLDN18
ENSG00000066422	ZBTB11	18.6667	58.6973	62.6667	36.3817	63.6533	-0.875019	0.418331	0.0187079	0.0588196	127.667	18.5403	63.6533	-1.66574	0.421373	1.98526e-05	0.000182317	127.333	32.7502	63.6533	-1.07245	0.424252	0.00443443	0.0229321	59.6667	23.9812	63.6533	-1.44492	0.431944	0.000254285	0.00184247	ZBTB11	ENSG00000066422	ZBTB11
ENSG00000066427	ATXN3	20	66.4239	52.3333	32.0611	66.3969	-1.15964	0.483383	0.00580211	0.026955	134	20.6561	66.3969	-1.62011	0.47781	0.00017595	0.000963229	128.667	36.8493	66.3969	-0.992899	0.474232	0.0151047	0.0533232	62	23.5926	66.3969	-1.54304	0.488117	0.000432529	0.00266271	ATXN3	ENSG00000066427	ATXN3
ENSG00000066455	GOLGA5	4	13.1538	91.6667	40.4367	62.1143	1.3139	0.468139	0.0021549	0.0137643	268	38.6254	62.1143	1.32602	0.459301	0.00190634	0.00629759	228.333	35.9917	62.1143	1.24455	0.461751	0.00334109	0.0189039	108	39.0829	62.1143	1.20699	0.463624	0.00481915	0.0158506	GOLGA5	ENSG00000066455	GOLGA5
ENSG00000066468	FGFR2	15.6667	54.8377	3.66667	4.87475	27.2706	-1.67294	2.71317	0.0136251	0.0476613	3	0.630965	27.2706	-5.74715	1.84875	4.38835e-05	0.000332439	9.66667	9.28978	27.2706	-0.888564	1.33578	0.062964	0.139055	1.66667	1.07992	27.2706	-4.8133	2.01289	0.00039421	0.00250241	FGFR2	ENSG00000066468	FGFR2
ENSG00000066557	LRRC40	1.33333	3.97335	33.3333	18.0272	20.3271	1.35961	0.775621	0.0284097	0.0775188	72	9.29161	20.3271	0.718343	0.68647	0.198294	0.275273	64.6667	10.2977	20.3271	0.777743	0.694243	0.155218	0.258497	37	13.2515	20.3271	0.983149	0.729406	0.0967227	0.164401	LRRC40	ENSG00000066557	LRRC40
ENSG00000066583	ISOC1	0.666667	1.65934	22.6667	10.4058	13.52	1.33391	0.897325	0.0576349	0.124491	66	9.601	13.52	1.39402	0.884472	0.0557524	0.100282	50.3333	7.95534	13.52	1.16648	0.859372	0.0831312	0.16788	20.6667	6.71054	13.52	0.875443	0.817081	0.1706	0.256424	ISOC1	ENSG00000066583	ISOC1
ENSG00000066629	EML1	12.6667	43.1643	9.66667	10.165	23.7621	-1.39994	1.23704	0.0316517	0.0833179	8	1.4791	23.7621	-4.47897	1.24109	1.27944e-05	0.000130879	9.33333	7.22914	23.7621	-2.07171	1.37286	0.00746679	0.0326958	2	0.76769	23.7621	-5.41736	1.38121	4.30544e-06	0.000107405	EML1	ENSG00000066629	EML1
ENSG00000066651	TRMT11	2	6.34611	41	18.011	23.5207	0.943749	0.697016	0.0811892	0.15719	114.667	15.2033	23.5207	0.835124	0.67367	0.126237	0.195276	78.6667	11.3401	23.5207	0.508269	0.630535	0.307984	0.417428	32.6667	10.789	23.5207	0.343583	0.63015	0.498423	0.584545	TRMT11	ENSG00000066651	TRMT11
ENSG00000066654	THUMPD1	10.3333	33.6184	107.333	50.9492	79.7785	0.338274	0.311969	0.251984	0.355492	277.667	42.3142	79.7785	0.184998	0.304968	0.527189	0.600035	216.667	40.5805	79.7785	0.0672225	0.307395	0.819498	0.866683	125	48.6296	79.7785	0.254845	0.312174	0.393222	0.485167	THUMPD1	ENSG00000066654	THUMPD1
ENSG00000066697	MSANTD3	14	42.6099	308	140.127	190.111	1.29129	0.54417	0.00565238	0.0265174	873.333	108.231	190.111	1.06526	0.528982	0.0207977	0.0446412	683.333	110.384	190.111	0.973223	0.527584	0.0305753	0.0857162	302.333	99.0073	190.111	0.776855	0.515533	0.0831624	0.145836	MSANTD3	ENSG00000066697	MSANTD3
ENSG00000066735	KIF26A	4.66667	16.047	1	0.585559	7.24273	-4.07169	1.82237	0.000872217	0.0074423	0.333333	0.0979614	7.24273	-7.2353	1.93122	2.51181e-06	4.01527e-05	1.33333	1.17131	7.24273	-3.66765	1.93715	0.00036564	0.00410085	1	0.357681	7.24273	-4.61057	1.75986	0.000408565	0.00257193	KIF26A	ENSG00000066735	KIF26A
ENSG00000066739	ATG2B	4.66667	14.8132	16.6667	8.49088	19.0232	-0.922051	0.529874	0.0351915	0.0894765	58.6667	8.75562	19.0232	-0.756195	0.485216	0.0715002	0.123024	52.6667	8.83894	19.0232	-0.690089	0.489021	0.0961953	0.185763	21	9.69878	19.0232	-0.824826	0.513539	0.0590077	0.111512	ATG2B	ENSG00000066739	ATG2B
ENSG00000066777	ARFGEF1	7.66667	24.2742	46	22.727	39.5578	-0.342058	0.354313	0.289886	0.395314	134	19.6343	39.5578	-0.406271	0.342758	0.202242	0.279553	109.333	20.0813	39.5578	-0.421377	0.347319	0.185478	0.291852	50	18.2712	39.5578	-0.60466	0.362474	0.0709176	0.128642	ARFGEF1	ENSG00000066777	ARFGEF1
ENSG00000066813	ACSM2B	14	46.3778	3.33333	3.92899	22.2977	-1.05891	1.80016	0.0226589	0.0668751	0.666667	0.198272	22.2977	-7.37538	2.15124	1.04904e-05	0.000112624	5	5.68418	22.2977	-0.880616	1.43101	0.0436878	0.108564	0.666667	0.53733	22.2977	-5.49302	2.32411	0.00032775	0.00219988	ACSM2B	ENSG00000066813	ACSM2B
ENSG00000066827	ZFAT	1.33333	5.0141	4	2.34223	6.72587	-0.5656	0.879789	0.238968	0.341409	16.6667	2.65998	6.72587	-0.413476	0.819633	0.418592	0.496941	22	7.2378	6.72587	0.114256	0.732784	0.812689	0.861641	6.33333	1.64894	6.72587	-0.704238	0.938392	0.205537	0.296627	ZFAT	ENSG00000066827	ZFAT
ENSG00000066855	MTFR1	3.33333	11.5533	48.3333	19.8463	31.8633	0.541519	0.541604	0.232241	0.334538	141.333	18.1061	31.8633	0.524896	0.537655	0.258331	0.336219	111.333	17.9133	31.8633	0.446895	0.530894	0.318877	0.428332	50	16.7117	31.8633	0.296815	0.534248	0.517389	0.601768	MTFR1	ENSG00000066855	MTFR1
ENSG00000066923	STAG3	4.33333	15.1585	4.66667	5.29024	9.92483	-0.491532	0.957973	0.240135	0.342672	3.33333	0.485537	9.92483	-3.67245	2.07478	0.00221526	0.00708846	5.66667	5.77934	9.92483	-0.475449	0.953861	0.254757	0.363477	1	0.756299	9.92483	-2.92393	2.48269	0.0063382	0.0195426	STAG3	ENSG00000066923	STAG3
ENSG00000066926	FECH	9.33333	28.0652	57	33.9089	49.8546	-0.0837277	0.422578	0.820905	0.868529	137	21.9683	49.8546	-0.48104	0.431495	0.216494	0.295687	129.333	28.3554	49.8546	-0.268463	0.426414	0.475667	0.577624	61.3333	23.1843	49.8546	-0.496036	0.441725	0.211823	0.30323	FECH	ENSG00000066926	FECH
ENSG00000066933	MYO9A	26.3333	84.2859	62.3333	36.1795	84.9645	-1.41906	0.399406	9.2303e-05	0.00156262	183.333	27.2482	84.9645	-1.63298	0.384567	5.92272e-06	7.498e-05	171.333	40.0407	84.9645	-1.2495	0.391151	0.00044491	0.00471849	95	39.7152	84.9645	-1.23592	0.38902	0.000588036	0.00332645	MYO9A	ENSG00000066933	MYO9A
ENSG00000067048	DDX3Y	2.66667	7.91795	2	1.27414	4.48573	-2.15249	1.31836	0.00704768	0.0307389	2	0.273504	4.48573	-4.4724	1.21712	1.50663e-05	0.00014825	1.66667	0.726647	4.48573	-4.02543	1.35194	5.81476e-05	0.00109176	1	0.690007	4.48573	-3.69161	1.41621	0.000480147	0.00286917	DDX3Y	ENSG00000067048	DDX3Y
ENSG00000067057	PFKP	26	83.723	587.333	251.023	423.139	1.35768	0.232102	1.92739e-09	2.36686e-07	1872.67	267.554	423.139	1.53848	0.229351	7.25038e-12	1.5196e-09	1599.33	270.171	423.139	1.50153	0.230976	2.8889e-11	7.53791e-09	764.333	270.906	423.139	1.41922	0.231325	3.49223e-10	5.36738e-08	PFKP	ENSG00000067057	PFKP
ENSG00000067064	IDI1	4	11.9788	215	103.29	159.027	2.61892	0.479734	1.3749e-08	1.24818e-06	674.667	104.989	159.027	2.76511	0.475347	1.95864e-09	1.59938e-07	553	96.3778	159.027	2.6018	0.477793	1.56327e-08	1.6033e-06	303	122.889	159.027	2.87833	0.477943	5.40065e-10	7.77351e-08	IDI1	ENSG00000067064	IDI1
ENSG00000067066	SP100	12	39.7133	133	54.4657	104.711	0.268868	0.381089	0.44263	0.546636	504.667	67.9126	104.711	0.643289	0.387806	0.0730289	0.125186	380	55.4743	104.711	0.369032	0.380616	0.292499	0.401885	176	59.4312	104.711	0.33043	0.385	0.354376	0.445853	SP100	ENSG00000067066	SP100
ENSG00000067082	KLF6	27.3333	85.7762	672.667	275.311	478.435	1.38897	0.353699	2.8465e-05	0.000630796	2301	309.13	478.435	1.67111	0.352412	6.19135e-07	1.443e-05	1746	272.605	478.435	1.41839	0.353089	1.94475e-05	0.000486751	974	335.065	478.435	1.62805	0.353701	1.25529e-06	4.34369e-05	KLF6	ENSG00000067082	KLF6
ENSG00000067113	PLPP1	3.66667	10.9561	39	20.0921	31.0245	0.388585	0.45576	0.337582	0.442601	111.333	16.5455	31.0245	0.300058	0.447641	0.463411	0.539422	89	17.8234	31.0245	0.264706	0.446358	0.508496	0.606863	47	18.8344	31.0245	0.318112	0.457996	0.443793	0.533305	PLPP1	ENSG00000067113	PLPP1
ENSG00000067141	NEO1	7	23.2983	9	4.46321	17.2764	-2.2428	0.708616	0.000165411	0.00235858	32.3333	5.31297	17.2764	-1.99662	0.641769	0.000283535	0.00139178	21.6667	7.13488	17.2764	-1.94132	0.688777	0.000453897	0.00477952	13	5.33364	17.2764	-2.07995	0.683306	0.000329134	0.0022059	NEO1	ENSG00000067141	NEO1
ENSG00000067167	TRAM1	12.6667	39.543	380	185.837	246.375	1.90544	0.318235	5.54516e-10	8.05565e-08	944	142.913	246.375	1.61711	0.31411	9.58232e-08	3.5581e-06	803.667	153.488	246.375	1.63316	0.317041	8.21047e-08	6.44595e-06	395.333	152.446	246.375	1.58742	0.316992	2.01496e-07	1.05617e-05	TRAM1	ENSG00000067167	TRAM1
ENSG00000067177	PHKA1	0.666667	1.98667	19.3333	8.4673	12.3659	1.09305	0.881181	0.0955302	0.17655	57.6667	8.92963	12.3659	1.22916	0.8876	0.08063	0.135797	40.6667	7.44946	12.3659	0.909295	0.832541	0.14344	0.244294	20	6.48631	12.3659	0.803172	0.822001	0.199297	0.289504	PHKA1	ENSG00000067177	PHKA1
ENSG00000067182	TNFRSF1A	20.3333	65.8099	237.333	110.388	214.804	0.473461	0.268067	0.0638913	0.133696	867	134.418	214.804	0.856057	0.266264	0.000861364	0.00331996	735.333	128.143	214.804	0.761631	0.267976	0.00314011	0.0181364	362.667	147.085	214.804	0.8592	0.269757	0.000959976	0.00473616	TNFRSF1A	ENSG00000067182	TNFRSF1A
ENSG00000067191	CACNB1	4.33333	14.5039	9.33333	6.23588	11.675	-1.28064	0.679298	0.0135012	0.0474137	16	2.16066	11.675	-2.50695	0.662347	1.5099e-05	0.000148417	11.6667	2.92774	11.675	-2.49754	0.705111	2.73236e-05	0.000618371	13	5.22899	11.675	-1.40403	0.664094	0.00881184	0.025191	CACNB1	ENSG00000067191	CACNB1
ENSG00000067208	EVI5	17.3333	55.1451	240.333	118.757	185.758	0.783071	0.255839	0.00150116	0.0107887	653.333	93.7462	185.758	0.618426	0.249503	0.0109411	0.0261509	630	113.822	185.758	0.805133	0.253113	0.00100181	0.008256	309.667	125.326	185.758	0.862898	0.255014	0.000489715	0.00290814	EVI5	ENSG00000067208	EVI5
ENSG00000067221	STOML1	4.33333	14.3108	16	6.97921	15.4527	-0.91528	0.640657	0.0645529	0.134359	35	5.26728	15.4527	-1.24259	0.640045	0.0166102	0.0369566	27.6667	8.06357	15.4527	-1.00104	0.649399	0.0424078	0.106578	15.6667	7.45857	15.4527	-0.948769	0.639676	0.0614865	0.115103	STOML1	ENSG00000067221	STOML1
ENSG00000067225	PKM	223.667	729.294	4240.67	1745.72	2800.83	1.02941	0.251963	2.13868e-05	0.000505178	10798.3	1614.23	2800.83	1.00721	0.251221	3.39879e-05	0.000273629	8334.67	1507.68	2800.83	0.840735	0.250556	0.000478204	0.00496798	5321.33	2057.55	2800.83	1.20942	0.252438	7.28063e-07	2.85187e-05	PKM	ENSG00000067225	PKM
ENSG00000067248	DHX29	5.33333	17.4545	115	46.3381	74.4498	1.14945	0.408572	0.00248255	0.0152277	329.667	47.105	74.4498	1.23646	0.402204	0.00112125	0.0040949	261.667	41.4866	74.4498	1.07839	0.403212	0.00412301	0.0217922	134.667	48.8884	74.4498	1.15333	0.407081	0.00255369	0.00978321	DHX29	ENSG00000067248	DHX29
ENSG00000067334	DNTTIP2	8	26.0391	226.333	73.2853	156.216	1.06616	0.599157	0.0295058	0.0794408	911.667	123.104	156.216	1.92161	0.62397	0.000407366	0.00184607	730	97.2804	156.216	1.53143	0.620768	0.00332496	0.0188662	283.333	93.2282	156.216	1.34902	0.611182	0.00902389	0.0256195	DNTTIP2	ENSG00000067334	DNTTIP2
ENSG00000067365	METTL22	5.33333	17.6133	10	6.75024	15.2106	-1.41516	0.688762	0.00813452	0.0337473	31.6667	4.42495	15.2106	-1.74077	0.643761	0.00136522	0.00480002	35	8.21151	15.2106	-1.0819	0.633776	0.0295123	0.0837551	13	4.17185	15.2106	-1.88217	0.687263	0.00115578	0.00542336	METTL22	ENSG00000067365	METTL22
ENSG00000067369	TP53BP1	11.3333	39.2835	65	34.2484	57.9283	-0.35601	0.371858	0.289665	0.395076	177	27.8524	57.9283	-0.497075	0.366706	0.14088	0.21276	145.667	32.724	57.9283	-0.42252	0.370956	0.207347	0.313796	64	23.9102	57.9283	-0.787788	0.38735	0.0260414	0.058408	TP53BP1	ENSG00000067369	TP53BP1
ENSG00000067445	TRO	1.66667	5.84377	1.66667	1.5749	3.28846	-0.589498	1.01927	0.167881	0.264578	1.66667	0.182783	3.28846	-3.31298	2.08804	0.00427303	0.0120806	0.666667	0.585656	3.28846	-1.97774	3.1913	0.00385379	0.0207835	1	0.410009	3.28846	-1.77334	2.25197	0.0207298	0.0486548	TRO	ENSG00000067445	TRO
ENSG00000067533	RRP15	3.33333	10.6468	53.3333	27.9262	39.6786	0.903983	0.496685	0.0395968	0.0972021	150.333	23.0708	39.6786	0.811584	0.482737	0.0639493	0.112505	121.667	24.7351	39.6786	0.766477	0.484706	0.075274	0.157184	61.3333	22.5005	39.6786	0.680145	0.48605	0.120718	0.195703	RRP15	ENSG00000067533	RRP15
ENSG00000067560	RHOA	64.6667	202.608	1378	533.134	890.686	1.09793	0.382111	0.0016891	0.0117427	4410.33	582.533	890.686	1.3309	0.383666	0.000198557	0.00106041	3335.33	498.478	890.686	1.03686	0.380473	0.00293418	0.0173479	1612.67	541.761	890.686	1.06144	0.3803	0.0025671	0.00982007	RHOA	ENSG00000067560	RHOA
ENSG00000067596	DHX8	5.66667	18.5905	66.3333	29.9667	47.2335	0.412681	0.386097	0.246376	0.349582	185	27.2061	47.2335	0.394918	0.379253	0.266751	0.344402	136.333	21.9951	47.2335	0.174304	0.37766	0.616706	0.702054	82.6667	30.1182	47.2335	0.417013	0.387342	0.247349	0.341265	DHX8	ENSG00000067596	DHX8
ENSG00000067606	PRKCZ	6	20.0203	7.66667	3.97237	13.5716	-2.34265	0.711822	9.76488e-05	0.00162084	22	2.72121	13.5716	-2.59281	0.63984	5.49825e-06	7.13297e-05	15.3333	3.86189	13.5716	-2.54862	0.685208	1.30986e-05	0.000368317	10.6667	4.64095	13.5716	-2.10566	0.682486	0.000260186	0.00187002	PRKCZ	ENSG00000067606	PRKCZ
ENSG00000067646	ZFY	0	0	0	0	0.211258	-0.0199736	0.933873	0.578276		0	0.0190024	0.211258	-0.0350573	1.01796	0.351928		0.666667	0.607078	0.211258	0.0868605	0.942522	0.826977		0.333333	0.0575899	0.211258	0.0345161	1.0119	0.652279		ZFY	ENSG00000067646	ZFY
ENSG00000067704	IARS2	16.6667	51.5973	345.333	172.78	238.784	1.37898	0.376716	8.43835e-05	0.00146354	752.333	118.064	238.784	0.925204	0.366561	0.00677018	0.0176292	605	144.708	238.784	1.07861	0.373195	0.0017394	0.0121028	422	173.374	238.784	1.3575	0.374909	0.000113262	0.00103119	IARS2	ENSG00000067704	IARS2
ENSG00000067715	SYT1	9.33333	30.609	7.66667	7.05107	18.208	-1.77858	1.11168	0.0109856	0.0414637	8	1.29561	18.208	-4.28887	1.06509	2.87543e-06	4.43856e-05	12	6.51219	18.208	-2.02918	1.14162	0.00521801	0.0255614	2.66667	1.72717	18.208	-4.03638	1.17932	2.24763e-05	0.000331138	SYT1	ENSG00000067715	SYT1
ENSG00000067798	NAV3	4.66667	14.7751	14.6667	4.82666	13.9288	-1.30696	0.602893	0.0086812	0.0353763	37.3333	4.77689	13.9288	-1.44487	0.568285	0.0029159	0.00882301	33.3333	6.04526	13.9288	-1.223	0.5788	0.0101987	0.0408016	15.3333	5.60419	13.9288	-1.40197	0.601341	0.00544346	0.0173787	NAV3	ENSG00000067798	NAV3
ENSG00000067829	IDH3G	11	34.8155	59.6667	23.5489	48.2823	-0.624421	0.358374	0.057903	0.12488	160	22.2351	48.2823	-0.681408	0.346667	0.034064	0.066981	122.667	23.0588	48.2823	-0.725401	0.355975	0.0262105	0.0775348	66.3333	23.3365	48.2823	-0.741211	0.360635	0.0265847	0.0594428	IDH3G	ENSG00000067829	IDH3G
ENSG00000067836	ROGDI	3	9.89327	18	8.05147	14.8622	-0.338427	0.558051	0.444735	0.5488	33.3333	5.43332	14.8622	-0.783683	0.599914	0.102903	0.16569	32.3333	5.38088	14.8622	-0.677758	0.595743	0.14522	0.246616	26	11.557	14.8622	-0.055391	0.544158	0.900929	0.926313	ROGDI	ENSG00000067836	ROGDI
ENSG00000067840	PDZD4	2.33333	7.31007	3.66667	2.37406	5.31036	-0.843818	1.04349	0.11276	0.198747	2.66667	0.480288	5.31036	-3.32171	1.44536	0.0010668	0.00394029	6	2.75912	5.31036	-0.891249	1.08004	0.091274	0.179324	1.33333	1.12699	5.31036	-1.99849	1.57643	0.0134863	0.0348713	PDZD4	ENSG00000067840	PDZD4
ENSG00000067842	ATP2B3	6.33333	23.0658	2.66667	3.33164	11.2772	-0.620441	1.14981	0.0904782	0.169723	0.666667	0.195923	11.2772	-5.84604	2.51299	0.000317499	0.00151199	2	2.28085	11.2772	-0.752744	1.32509	0.0413389	0.104735	1.66667	1.07992	11.2772	-1.21368	2.20977	0.0161789	0.0402608	ATP2B3	ENSG00000067842	ATP2B3
ENSG00000067900	ROCK1	25	82.3473	147.667	61.0961	131.533	-0.52952	0.235603	0.0195858	0.0606707	462.333	65.7572	131.533	-0.370941	0.225348	0.0900317	0.148383	396.667	72.3901	131.533	-0.315467	0.22853	0.153127	0.256266	208	69.8521	131.533	-0.398804	0.231984	0.077721	0.138126	ROCK1	ENSG00000067900	ROCK1
ENSG00000067955	CBFB	10	31.613	131.667	68.4983	86.6356	0.762796	0.348911	0.0191384	0.0597422	314.667	44.961	86.6356	0.346982	0.336464	0.278009	0.356498	251.333	43.8375	86.6356	0.26487	0.337492	0.405037	0.512562	118.667	44.9553	86.6356	0.213371	0.342701	0.512129	0.596952	CBFB	ENSG00000067955	CBFB
ENSG00000067992	PDK3	14.6667	48.2392	61	27.4103	65.0622	-0.959806	0.347737	0.00278465	0.0164001	198	30.3707	65.0622	-0.722459	0.326568	0.0182382	0.0399242	159	33.8601	65.0622	-0.706269	0.33444	0.0219107	0.0687099	93.3333	34.835	65.0622	-0.635588	0.33426	0.0421807	0.0855845	PDK3	ENSG00000067992	PDK3
ENSG00000068001	HYAL2	6	20.868	36	15.6363	39.1319	-0.380704	0.526943	0.380191	0.486347	199.333	28.1498	39.1319	0.323893	0.514439	0.472099	0.547676	151.333	19.8673	39.1319	0.0116435	0.499711	0.983992	0.988895	57.6667	18.2979	39.1319	-0.233375	0.521614	0.598605	0.675346	HYAL2	ENSG00000068001	HYAL2
ENSG00000068024	HDAC4	6.33333	22.025	10.3333	5.32945	18.6981	-1.93994	0.728796	0.000981589	0.00804051	39.3333	6.39276	18.6981	-1.56918	0.657406	0.00374414	0.0108488	31	10.3407	18.6981	-1.18607	0.670398	0.0196705	0.0640038	14.3333	6.17106	18.6981	-1.7326	0.698883	0.00237987	0.00925812	HDAC4	ENSG00000068024	HDAC4
ENSG00000068028	RASSF1	4.33333	14.5039	38.6667	15.399	24.6027	0.0177459	0.519351	0.970071	0.978193	95.3333	11.787	24.6027	-0.209048	0.529899	0.642935	0.703747	74.3333	12.295	24.6027	-0.208787	0.526918	0.629753	0.713884	30	10.3012	24.6027	-0.494715	0.564979	0.291183	0.383396	RASSF1	ENSG00000068028	RASSF1
ENSG00000068078	FGFR3	4.33333	13.2701	2	1.7014	6.7305	-2.81655	1.30117	0.00145101	0.0105425	1.66667	0.299076	6.7305	-5.32192	1.22801	7.64012e-07	1.67576e-05	2	0.739101	6.7305	-4.50475	1.30712	9.81007e-06	0.000289617	2.33333	1.01019	6.7305	-3.37213	1.25296	0.000435268	0.00267503	FGFR3	ENSG00000068078	FGFR3
ENSG00000068079	IFI35	6.33333	21.0431	49	17.3048	37.8478	-0.29143	0.49446	0.486026	0.587929	130.333	20.0582	37.8478	-0.133015	0.48743	0.752157	0.798465	102.667	15.7934	37.8478	-0.344231	0.495297	0.41289	0.519457	63.6667	27.5265	37.8478	0.104245	0.491506	0.811638	0.855707	IFI35	ENSG00000068079	IFI35
ENSG00000068097	HEATR6	7	21.9788	41	13.2536	36.9802	-0.621397	0.468205	0.126638	0.215899	134.667	19.6657	36.9802	-0.252725	0.439076	0.519381	0.592784	118	21.2939	36.9802	-0.198471	0.437906	0.604867	0.691193	60	21.6108	36.9802	-0.239581	0.447384	0.546904	0.629755	HEATR6	ENSG00000068097	HEATR6
ENSG00000068120	COASY	7.66667	24.9576	75	25.1185	55.9289	-0.0580529	0.471058	0.885384	0.916051	252	35.0371	55.9289	0.337565	0.480102	0.433887	0.511558	190.667	26.6898	55.9289	0.053297	0.468089	0.89577	0.922226	107.333	36.4942	55.9289	0.262528	0.481982	0.545326	0.628537	COASY	ENSG00000068120	COASY
ENSG00000068137	PLEKHH3	11.3333	36.9699	75.3333	33.3415	63.8407	-0.295018	0.286609	0.276681	0.381201	220.667	31.2865	63.8407	-0.298884	0.275793	0.25724	0.336219	194	33.1332	63.8407	-0.220127	0.277129	0.403534	0.510984	100	36.0891	63.8407	-0.230263	0.283788	0.396051	0.487796	PLEKHH3	ENSG00000068137	PLEKHH3
ENSG00000068305	MEF2A	8.33333	28.6517	150	67.6493	118.551	1.04107	0.31867	0.000614465	0.00583793	480.667	70.1975	118.551	1.20183	0.312949	6.91245e-05	0.000469528	412	75.1308	118.551	1.22234	0.315944	5.54888e-05	0.00105751	222	81.976	118.551	1.28823	0.318024	2.6765e-05	0.000377458	MEF2A	ENSG00000068305	MEF2A
ENSG00000068308	OTUD5	7.66667	24.303	69	26.4447	53.2987	-0.0143901	0.376887	0.963689	0.97383	216.667	30.7989	53.2987	0.195501	0.371492	0.574092	0.642676	159.333	24.1047	53.2987	-0.0491923	0.372597	0.883672	0.91412	102.667	36.424	53.2987	0.289338	0.379186	0.416242	0.50746	OTUD5	ENSG00000068308	OTUD5
ENSG00000068323	TFE3	6.33333	19.868	88	38.1809	56.7973	0.616511	0.411982	0.099654	0.181604	250	33.7661	56.7973	0.567785	0.404409	0.128552	0.198208	184	28.518	56.7973	0.354901	0.40017	0.335457	0.444911	89.6667	30.1344	56.7973	0.299005	0.40636	0.427301	0.518294	TFE3	ENSG00000068323	TFE3
ENSG00000068354	TBC1D25	1	4.07889	22.6667	11.5694	18.617	1.04297	0.737906	0.0800453	0.15567	85.6667	11.9518	18.617	1.35035	0.752592	0.0374653	0.0725424	65.3333	11.3589	18.617	1.2051	0.74539	0.052344	0.122509	32	12.2586	18.617	1.19155	0.749892	0.0595833	0.112282	TBC1D25	ENSG00000068354	TBC1D25
ENSG00000068366	ACSL4	8.33333	25.5762	370.667	233.64	302.514	2.6423	0.624595	2.79158e-06	9.90573e-05	989.333	177.788	302.514	2.35253	0.620691	2.34319e-05	0.000207285	813.333	212.057	302.514	2.52223	0.624763	6.83251e-06	0.000223258	486	214.582	302.514	2.55655	0.622031	5.63898e-06	0.000128365	ACSL4	ENSG00000068366	ACSL4
ENSG00000068383	INPP5A	6.33333	22.2181	17	7.50151	19.7744	-1.49437	0.465541	0.00028196	0.00336341	52.6667	7.44822	19.7744	-1.43322	0.423651	0.00017601	0.000963229	41.3333	8.01369	19.7744	-1.46679	0.438074	0.000165356	0.00231381	20.3333	7.02277	19.7744	-1.59668	0.457244	0.000106134	0.000987609	INPP5A	ENSG00000068383	INPP5A
ENSG00000068394	GPKOW	2.66667	8.52584	25.6667	10.9913	21.7177	0.143652	0.499849	0.740754	0.803433	94.6667	13.2151	21.7177	0.419006	0.501378	0.350631	0.429827	73	11.2492	21.7177	0.290124	0.494065	0.503458	0.6028	38	13.6092	21.7177	0.333346	0.509322	0.461304	0.549794	GPKOW	ENSG00000068394	GPKOW
ENSG00000068400	GRIPAP1	14.6667	47.4082	36.3333	20.4831	47.231	-1.43087	0.432571	0.00023107	0.00296639	115.333	17.7529	47.231	-1.42668	0.406902	0.000142518	0.000815628	99.3333	24.2851	47.231	-1.18515	0.417618	0.00147959	0.010884	44.3333	16.87	47.231	-1.606	0.42773	4.53242e-05	0.000546906	GRIPAP1	ENSG00000068400	GRIPAP1
ENSG00000068438	FTSJ1	5.33333	16.4725	64.6667	27.5297	46.6249	0.415608	0.44546	0.295109	0.400733	212.333	27.6853	46.6249	0.537338	0.44521	0.185544	0.26193	187.667	30.0132	46.6249	0.58944	0.448567	0.143144	0.243884	71.3333	21.6918	46.6249	0.137867	0.443951	0.734553	0.794291	FTSJ1	ENSG00000068438	FTSJ1
ENSG00000068489	PRR11	40.3333	128.057	217	88.0027	164.304	-0.586165	0.436676	0.127797	0.217456	522	62.4372	164.304	-0.921924	0.448963	0.0223875	0.0474224	423.667	80.2862	164.304	-0.716251	0.443597	0.0667618	0.144864	228	69.6163	164.304	-0.959089	0.453814	0.0187426	0.0450447	PRR11	ENSG00000068489	PRR11
ENSG00000068615	REEP1	13.6667	43.3413	9.66667	10.3509	26.3474	-1.33415	1.31073	0.0367743	0.0923132	7.33333	1.05059	26.3474	-4.86499	1.32071	9.99986e-06	0.00010897	14	11.3753	26.3474	-1.21082	1.24297	0.0469141	0.114089	4	2.7495	26.3474	-3.52539	1.42184	0.000544896	0.00314404	REEP1	ENSG00000068615	REEP1
ENSG00000068650	ATP11A	7.33333	25.3618	59	32.6979	54.3157	0.109305	0.380838	0.754256	0.814607	176	26.3558	54.3157	0.0133821	0.374518	0.964884	0.973156	164	35.0207	54.3157	0.22496	0.377003	0.517345	0.615149	77.6667	29.4602	54.3157	0.0408901	0.382886	0.903734	0.928198	ATP11A	ENSG00000068650	ATP11A
ENSG00000068654	POLR1A	14.6667	46.7164	37.6667	26.3477	49.7737	-0.902629	0.623807	0.0637523	0.133547	93.6667	15.3858	49.7737	-1.49137	0.650892	0.00560631	0.0150867	89	27.5315	49.7737	-0.839372	0.614994	0.0808383	0.164874	46.3333	17.9823	49.7737	-1.35859	0.654698	0.0112969	0.0304698	POLR1A	ENSG00000068654	POLR1A
ENSG00000068697	LAPTM4A	31	95.0368	751.667	387.689	525.134	1.70142	0.329625	6.11331e-08	4.34762e-06	2186	313.797	525.134	1.50295	0.326655	1.44918e-06	2.71189e-05	1818.67	316.708	525.134	1.4385	0.328025	3.78157e-06	0.000140076	828.333	307.3	525.134	1.3441	0.327342	1.61584e-05	0.000262824	LAPTM4A	ENSG00000068697	LAPTM4A
ENSG00000068724	TTC7A	6.33333	21.5047	23	10.1603	21.5175	-1.00889	0.534107	0.0236526	0.068801	48	7.49558	21.5175	-1.41712	0.525055	0.00188603	0.0062469	47.3333	12.2368	21.5175	-0.976311	0.525406	0.0246281	0.0742148	20.6667	6.10348	21.5175	-1.65969	0.55884	0.000719943	0.00384705	TTC7A	ENSG00000068724	TTC7A
ENSG00000068745	IP6K2	5.33333	16.7999	64.6667	24.348	53.843	0.313717	0.44231	0.425128	0.530147	266.667	39.4544	53.843	0.943305	0.461143	0.0240328	0.0502463	206	30.2144	53.843	0.640409	0.451268	0.11387	0.208568	96.3333	32.5805	53.843	0.594061	0.455	0.149657	0.231684	IP6K2	ENSG00000068745	IP6K2
ENSG00000068781	STON1-GTF2A1L	1	3.8571	0.666667	0.815102	2.38719	-0.584315	1.06741	0.123077	0.211676	1.33333	0.125776	2.38719	-2.0814	2.73917	0.0154437	0.034788	2.33333	1.0409	2.38719	-0.474703	0.987407	0.20344	0.309973	1	0.328886	2.38719	-0.962354	1.43798	0.0680227	0.124562	STON1-GTF2A1L	ENSG00000068781	STON1-GTF2A1L
ENSG00000068784	SRBD1	2	6.34611	14.6667	4.98499	14.4556	-0.205377	0.588066	0.650935	0.729974	61	9.0289	14.4556	0.256488	0.573085	0.598188	0.664172	51.6667	9.78806	14.4556	0.257915	0.566108	0.58016	0.669471	20.3333	8.53086	14.4556	0.0637797	0.584761	0.898733	0.92479	SRBD1	ENSG00000068784	SRBD1
ENSG00000068796	KIF2A	12.6667	41.3727	98	44.5069	80.9022	-0.0970678	0.270247	0.705886	0.775462	282	38.9831	80.9022	-0.136782	0.261856	0.587539	0.654622	242.333	46.7825	80.9022	-0.035682	0.26355	0.886708	0.916139	125	46.1403	80.9022	-0.0647496	0.269185	0.800763	0.847543	KIF2A	ENSG00000068796	KIF2A
ENSG00000068831	RASGRP2	3.66667	12.6515	3.66667	3.70357	7.61972	-1.12854	1.14771	0.0556154	0.121488	3	0.694542	7.61972	-3.82751	1.31654	0.00014552	0.000830039	7	2.36976	7.61972	-1.80908	1.38368	0.01332	0.0488904	2.33333	1.1951	7.61972	-2.78354	1.41892	0.00289677	0.0107581	RASGRP2	ENSG00000068831	RASGRP2
ENSG00000068878	PSME4	10.3333	34.3899	69.6667	30.038	58.8715	-0.293937	0.315541	0.318228	0.423797	185.333	25.4635	58.8715	-0.42727	0.307521	0.140635	0.212479	157	32.5911	58.8715	-0.302095	0.309656	0.295448	0.404455	92	35.5266	58.8715	-0.164214	0.312448	0.576181	0.655519	PSME4	ENSG00000068878	PSME4
ENSG00000068885	IFT80	2.66667	8.57261	34	16.6257	27.2738	0.50732	0.534322	0.262394	0.365956	106.667	17.3458	27.2738	0.660439	0.538021	0.161638	0.236777	88.3333	18.5475	27.2738	0.627197	0.538297	0.173777	0.278907	37.3333	13.3127	27.2738	0.297367	0.530643	0.51856	0.602808	IFT80	ENSG00000068885	IFT80
ENSG00000068903	SIRT2	11	36.2177	56.3333	26.6042	47.8104	-0.528926	0.40743	0.14648	0.239603	151	22.2805	47.8104	-0.679755	0.402281	0.063911	0.112448	113.667	19.8141	47.8104	-0.853651	0.417161	0.0224935	0.0696271	65.6667	23.4829	47.8104	-0.712765	0.414455	0.0582161	0.110406	SIRT2	ENSG00000068903	SIRT2
ENSG00000068912	ERLEC1	26	82.3188	248.333	115.873	193.935	0.240968	0.228474	0.277183	0.381727	699.333	105.224	193.935	0.195999	0.22354	0.360705	0.438796	525	102.68	193.935	0.0705887	0.226594	0.748362	0.809843	299	119.373	193.935	0.241543	0.22832	0.278847	0.372893	ERLEC1	ENSG00000068912	ERLEC1
ENSG00000068971	PPP2R5B	4	13.2881	44.6667	20.2495	35.2172	0.33223	0.450673	0.406743	0.513245	150	20.6531	35.2172	0.499307	0.449614	0.22214	0.30189	123	22.3827	35.2172	0.499739	0.450896	0.215175	0.322318	60.3333	18.9506	35.2172	0.316848	0.453384	0.441029	0.530907	PPP2R5B	ENSG00000068971	PPP2R5B
ENSG00000068976	PYGM	5.33333	18.1679	3	2.44529	9.89834	-3.01078	0.9697	8.70291e-05	0.0014972	6.33333	0.943816	9.89834	-4.01425	0.855257	1.58385e-07	5.2593e-06	9.33333	2.62733	9.89834	-2.86386	0.896089	6.61759e-05	0.00120923	2.66667	1.54226	9.89834	-3.61181	0.978434	9.11956e-06	0.000178224	PYGM	ENSG00000068976	PYGM
ENSG00000068985	PAGE1	0.333333	1.157	0	0	0.622958	-0.110004	0.942225	0.450893		0	0	0.622958	-0.141402	1.03345	0.258949	0.336219	0.666667	0.591635	0.622958	-0.0290607	0.930408	0.674513		0	0	0.622958	-0.133003	1.02937	0.414514		PAGE1	ENSG00000068985	PAGE1
ENSG00000069011	PITX1	26	83.9011	276.333	102.779	194.463	0.121152	0.323249	0.695273	0.766826	828.333	109.028	194.463	0.290615	0.323887	0.343704	0.423938	675	112.287	194.463	0.254233	0.323602	0.406338	0.513582	327.333	108.998	194.463	0.136673	0.325662	0.661854	0.732271	PITX1	ENSG00000069011	PITX1
ENSG00000069018	TRPC7	3.33333	12.2079	0.333333	0.0711996	4.8852	-5.02088	2.33677	0.000861023	0.0073772	0	0	4.8852	-9.15094	3.37734	3.55827e-06	5.12755e-05	1	0.116579	4.8852	-4.95467	2.05262	0.000403786	0.00442518	0	0	4.8852	-7.40308	3.3998	0.000126404	0.00111122	TRPC7	ENSG00000069018	TRPC7
ENSG00000069020	MAST4	35	110.944	29.6667	25.7665	74.4025	-1.98295	0.89651	0.00293473	0.0169377	57	9.63917	74.4025	-3.31903	0.87021	9.67273e-06	0.000106141	69.3333	36.3501	74.4025	-1.44518	0.862701	0.0170747	0.0579995	34	14.0032	74.4025	-2.83013	0.886383	0.000120406	0.00107325	MAST4	ENSG00000069020	MAST4
ENSG00000069122	ADGRF5	8.33333	27.485	72.3333	36.286	61.0436	0.115019	0.342354	0.720463	0.787031	215.333	31.8792	61.0436	0.116653	0.335005	0.716434	0.768001	163.667	34.8208	61.0436	0.0622504	0.338025	0.844959	0.88674	93.6667	36.9045	61.0436	0.167855	0.343167	0.607213	0.683322	ADGRF5	ENSG00000069122	ADGRF5
ENSG00000069188	SDK2	9.33333	31.3805	3.66667	3.70357	16.9811	-2.67987	1.38347	0.00237472	0.0147472	4.33333	0.65583	16.9811	-5.15523	1.25152	1.69416e-06	3.00914e-05	9.66667	7.29591	16.9811	-1.55249	1.29108	0.0213958	0.0676334	2.33333	1.1951	16.9811	-4.3719	1.36273	5.42962e-05	0.000624702	SDK2	ENSG00000069188	SDK2
ENSG00000069206	ADAM7	2.33333	8.92997	0.666667	0.514359	4.35332	-0.419826	1.05429	0.0665315	0.136922	0.333333	0.0979614	4.35332	-0.613279	1.31215	0.00564721	0.0151808	1.33333	1.68921	4.35332	-0.317648	0.98007	0.232089	0.34058	0	0	4.35332	-0.612533	1.31173	0.0104925	0.0287821	ADAM7	ENSG00000069206	ADAM7
ENSG00000069248	NUP133	3.66667	12.7103	38.3333	16.2339	33.8288	0.238771	0.463222	0.557559	0.64981	146	22.4415	33.8288	0.641511	0.470855	0.131438	0.201569	110.667	17.2768	33.8288	0.38914	0.460964	0.34149	0.45099	58.6667	21.9796	33.8288	0.517279	0.47514	0.226211	0.319415	NUP133	ENSG00000069248	NUP133
ENSG00000069275	NUCKS1	53.6667	169.342	1196	509.759	852.584	1.34518	0.222952	6.13692e-10	8.83976e-08	3773	530.254	852.584	1.50056	0.221511	4.62535e-12	1.03867e-09	3195.33	538.994	852.584	1.45724	0.222504	2.05455e-11	5.60828e-09	1502	544.546	852.584	1.3907	0.222508	1.67028e-10	2.83105e-08	NUCKS1	ENSG00000069275	NUCKS1
ENSG00000069329	VPS35	24.6667	78.0105	518.333	255.255	345.419	1.41382	0.208614	4.91675e-12	1.22897e-09	1339	195.093	345.419	1.15715	0.204814	9.25787e-09	5.7069e-07	1008.67	186.6	345.419	1.00953	0.206892	6.27469e-07	3.46828e-05	606.333	229.304	345.419	1.24945	0.207728	9.51244e-10	1.21491e-07	VPS35	ENSG00000069329	VPS35
ENSG00000069345	DNAJA2	24.3333	79.6778	272	122.556	200.857	0.417089	0.255194	0.0898978	0.169119	814.333	113.036	200.857	0.407582	0.251165	0.0943264	0.154304	669	108.344	200.857	0.316653	0.252328	0.197184	0.303622	304.333	112.741	200.857	0.25654	0.254877	0.301278	0.393545	DNAJA2	ENSG00000069345	DNAJA2
ENSG00000069399	BCL3	12.3333	37.6138	453	195.722	330.476	2.02043	0.38048	2.46007e-08	2.06999e-06	1601.67	229.205	330.476	2.35583	0.377664	9.64019e-11	1.3177e-08	1348.67	196.905	330.476	2.1257	0.37889	4.64253e-09	5.80087e-07	654.333	232.458	330.476	2.23688	0.379199	8.37029e-10	1.09211e-07	BCL3	ENSG00000069399	BCL3
ENSG00000069424	KCNAB2	14.3333	50.666	51	21.4364	51.8378	-1.20672	0.334858	0.000107583	0.00172508	161.667	23.384	51.8378	-1.04745	0.31248	0.000356169	0.0016556	123.667	22.3753	51.8378	-1.16265	0.323133	0.000111747	0.00173164	56.3333	18.9319	51.8378	-1.43031	0.334196	5.58636e-06	0.000127761	KCNAB2	ENSG00000069424	KCNAB2
ENSG00000069431	ABCC9	19	59.6208	7	8.07986	30.6755	-1.67368	1.89525	0.018627	0.0586641	2	0.407899	30.6755	-6.81649	1.60784	5.9246e-07	1.39173e-05	9.33333	8.25897	30.6755	-1.65742	1.87211	0.0185576	0.0616029	2	1.32242	30.6755	-4.98832	1.6901	8.98229e-05	0.000880555	ABCC9	ENSG00000069431	ABCC9
ENSG00000069482	GAL	6.66667	22.3343	6	4.19437	13.4112	-2.08502	0.998623	0.00329042	0.0183068	7.66667	1.44109	13.4112	-3.79779	0.947914	3.19162e-06	4.80091e-05	10.6667	4.32301	13.4112	-2.38998	1.01601	0.000981119	0.00817591	5	2.60478	13.4112	-2.9177	1.01026	0.000248505	0.00181145	GAL	ENSG00000069482	GAL
ENSG00000069493	CLEC2D	4.33333	13.6695	37.3333	16.3778	33.7609	0.0386579	0.471495	0.918132	0.939694	154.667	20.8882	33.7609	0.406034	0.474816	0.338238	0.418675	125	19.1312	33.7609	0.298807	0.469227	0.471387	0.573611	49.3333	18.5336	33.7609	0.124101	0.478857	0.770974	0.823995	CLEC2D	ENSG00000069493	CLEC2D
ENSG00000069509	FUNDC1	2	6.67344	53	22.7658	36.7889	1.36002	0.594542	0.00988171	0.038514	175.667	24.1578	36.7889	1.57576	0.589275	0.00354062	0.0103664	131.667	21.3952	36.7889	1.38782	0.588566	0.00842616	0.0356316	67	24.3447	36.7889	1.4162	0.592765	0.00822869	0.023864	FUNDC1	ENSG00000069509	FUNDC1
ENSG00000069535	MAOB	2	5.49841	2.33333	2.88848	5.5202	-0.376837	0.910347	0.339532	0.444472	2.66667	0.473047	5.5202	-1.66645	2.28497	0.0222618	0.0472197	5.33333	4.71514	5.5202	-0.205742	0.852549	0.591987	0.679803	2	1.24217	5.5202	-0.755094	1.19554	0.127183	0.203763	MAOB	ENSG00000069535	MAOB
ENSG00000069667	RORA	12	40.8884	9.66667	6.78965	24.1064	-2.25971	1.11628	0.00316851	0.0178684	10.6667	1.76141	24.1064	-4.24247	1.04848	2.62425e-06	4.15628e-05	15.6667	10.7507	24.1064	-1.58182	1.0752	0.0163769	0.056327	8	3.2836	24.1064	-3.33177	1.09336	0.000149357	0.00125754	RORA	ENSG00000069667	RORA
ENSG00000069696	DRD4	0.666667	1.98667	1.66667	1.09992	2.3116	-0.367379	0.901147	0.355952	0.461051	2.33333	0.442283	2.3116	-0.837221	1.23034	0.105845	0.169357	4	1.50212	2.3116	-0.306254	0.876869	0.43979	0.544004	2	1.37475	2.3116	-0.303588	0.913978	0.496159	0.582643	DRD4	ENSG00000069696	DRD4
ENSG00000069702	TGFBR3	27.3333	83.1375	59	40.6349	89.0056	-1.05756	0.670526	0.0399646	0.0977942	168	29.0669	89.0056	-1.37526	0.682005	0.0125974	0.0294163	140.333	45.8843	89.0056	-0.866294	0.645062	0.0812922	0.165352	97.6667	42.4192	89.0056	-0.941912	0.648823	0.0696423	0.126777	TGFBR3	ENSG00000069702	TGFBR3
ENSG00000069812	HES2	8	25.4514	8	5.45607	16.9369	-2.17755	0.911423	0.00150049	0.0107887	19	2.50076	16.9369	-3.06189	0.846379	2.52513e-05	0.000219905	18	7.61833	16.9369	-1.7686	0.891137	0.00497009	0.0247292	7.66667	2.51946	16.9369	-3.16905	0.906711	4.17241e-05	0.000518648	HES2	ENSG00000069812	HES2
ENSG00000069849	ATP1B3	12.3333	40.5597	147.667	56.5258	108.638	0.288735	0.413464	0.44048	0.544577	525.333	69.5445	108.638	0.644112	0.424835	0.0966643	0.157541	396.333	57.4721	108.638	0.380821	0.414623	0.310943	0.420315	186	63.8244	108.638	0.387338	0.420209	0.312877	0.404012	ATP1B3	ENSG00000069849	ATP1B3
ENSG00000069869	NEDD4	3.66667	12.8445	39.6667	23.5268	29.7038	0.500566	0.495264	0.240237	0.342761	99.6667	14.8391	29.7038	0.148975	0.479721	0.728073	0.778287	71.3333	12.1545	29.7038	-0.0685116	0.479916	0.86568	0.901354	43.6667	18.0457	29.7038	0.24376	0.490705	0.573938	0.653582	NEDD4	ENSG00000069869	NEDD4
ENSG00000069943	PIGB	4.66667	15.7952	18	11.7057	19.9728	-0.532785	0.605505	0.250414	0.354071	48.6667	7.57451	19.9728	-0.859973	0.63078	0.0882673	0.146126	40.6667	12.2726	19.9728	-0.518673	0.601112	0.260086	0.369087	22	8.25968	19.9728	-0.82261	0.644073	0.106585	0.177342	PIGB	ENSG00000069943	PIGB
ENSG00000069956	MAPK6	9	27.8434	125	56.0189	84.3969	0.713804	0.377732	0.0410048	0.0995848	314	45.4161	84.3969	0.495395	0.367599	0.151883	0.22492	246	47.2011	84.3969	0.441822	0.36919	0.195603	0.302184	135	50.0196	84.3969	0.497606	0.373647	0.154977	0.238071	MAPK6	ENSG00000069956	MAPK6
ENSG00000069966	GNB5	15	45.8483	83.3333	38.9106	75.9839	-0.50396	0.31545	0.0877894	0.166238	254.667	35.1806	75.9839	-0.487675	0.303988	0.0914177	0.150289	204	45.2556	75.9839	-0.354715	0.307794	0.218639	0.325956	103.333	38.0992	75.9839	-0.526028	0.314067	0.07666	0.136666	GNB5	ENSG00000069966	GNB5
ENSG00000069974	RAB27A	14.6667	47.8213	137	66.8463	122.699	0.214029	0.328496	0.490733	0.591938	434	69.2645	122.699	0.361345	0.325857	0.243079	0.325053	345.667	73.5575	122.699	0.338429	0.328288	0.271475	0.380172	203	79.436	122.699	0.439893	0.33119	0.160741	0.24481	RAB27A	ENSG00000069974	RAB27A
ENSG00000069998	HDHD5	5	16.1632	136.667	61.5491	101.707	1.60181	0.438338	9.00841e-05	0.00153577	506	73.0666	101.707	1.95205	0.43318	2.24683e-06	3.6886e-05	366.667	60.7476	101.707	1.64923	0.435181	5.39662e-05	0.00103642	192.333	62.8043	101.707	1.61943	0.435612	8.05591e-05	0.000813939	HDHD5	ENSG00000069998	HDHD5
ENSG00000070010	UFD1	10.6667	35.933	99	37.8669	70.5423	-0.0387539	0.42561	0.916224	0.938532	308.333	39.9413	70.5423	0.109817	0.426549	0.779436	0.821919	238	35.1199	70.5423	-0.0488795	0.423722	0.891847	0.919308	101.333	36.3959	70.5423	-0.144039	0.434235	0.70978	0.773127	UFD1	ENSG00000070010	UFD1
ENSG00000070018	LRP6	9	31.2643	43.6667	22.5767	46.1287	-0.559022	0.410302	0.123104	0.211676	131	20.9591	46.1287	-0.570814	0.396756	0.111782	0.177159	115.667	21.9999	46.1287	-0.540602	0.401666	0.131182	0.229385	63.6667	27.8613	46.1287	-0.319834	0.398359	0.371678	0.463059	LRP6	ENSG00000070018	LRP6
ENSG00000070019	GUCY2C	3	9.16246	0	0	4.11117	-5.5454	4.28664	0.00265225	0.0158931	0.333333	0.0343844	4.11117	-6.0534	2.71705	0.000693439	0.00279793	1	0.622522	4.11117	-0.825782	1.45925	0.0116591	0.044593	0	0	4.11117	-6.16425	4.09619	0.00168344	0.00714005	GUCY2C	ENSG00000070019	GUCY2C
ENSG00000070031	SCT	0	0	0.333333	0.0711996	0.264705	0.020025	0.927277	0.668085		0.666667	0.132346	0.264705	0.0343467	1.00819	0.564382		0.666667	0.0856914	0.264705	0.0229949	0.937978	0.634804		0.666667	0.485003	0.264705	0.0884726	1.00982	0.879402		SCT	ENSG00000070031	SCT
ENSG00000070047	PHRF1	5	18.1105	22	8.13012	23.503	-0.871372	0.671804	0.0851004	0.16234	86	12.441	23.503	-0.37904	0.591388	0.424871	0.502949	84.3333	11.5566	23.503	-0.381761	0.585321	0.414547	0.521172	34.3333	11.9257	23.503	-0.520566	0.615762	0.287507	0.380791	PHRF1	ENSG00000070047	PHRF1
ENSG00000070061	ELP1	15	46.811	62.3333	38.1151	65.0227	-0.485736	0.461166	0.222144	0.323935	151	23.0857	65.0227	-1.00327	0.481226	0.0184469	0.0402782	133	33.8886	65.0227	-0.640482	0.471348	0.112975	0.207549	83	35.266	65.0227	-0.559415	0.466175	0.174357	0.261096	ELP1	ENSG00000070061	ELP1
ENSG00000070081	NUCB2	21	66.8153	341.667	121.733	235.108	0.579433	0.411341	0.117449	0.204935	1157.67	159.881	235.108	1.03294	0.425082	0.00773272	0.0196501	971.667	138.204	235.108	0.804436	0.419234	0.0333137	0.0907407	391	134.695	235.108	0.657033	0.415605	0.0833897	0.146107	NUCB2	ENSG00000070081	NUCB2
ENSG00000070087	PFN2	14.3333	46.1757	86	43.8959	74.9229	-0.278963	0.304188	0.327025	0.432227	236	35.11	74.9229	-0.480285	0.298011	0.0892565	0.14743	189.333	34.3706	74.9229	-0.548144	0.304549	0.0552662	0.127415	109.667	40.1872	74.9229	-0.403583	0.305512	0.161289	0.245499	PFN2	ENSG00000070087	PFN2
ENSG00000070159	PTPN3	3	9.62407	20.6667	7.94872	18.8507	-0.212533	0.563346	0.633615	0.715109	67.3333	9.47699	18.8507	-0.0795577	0.555605	0.860674	0.890559	50.3333	14.1522	18.8507	0.0829055	0.550447	0.856257	0.894909	26.3333	9.77592	18.8507	-0.151182	0.570286	0.745695	0.803322	PTPN3	ENSG00000070159	PTPN3
ENSG00000070182	SPTB	8.33333	28.2369	2.66667	3.17332	15.4187	-1.86228	2.18317	0.0137865	0.0480772	4.66667	0.948143	15.4187	-4.09132	1.74126	0.000568291	0.00238692	8.33333	7.10659	15.4187	-0.820823	1.16945	0.0950853	0.184362	1.66667	0.842684	15.4187	-4.25799	1.86252	0.000726826	0.00387698	SPTB	ENSG00000070182	SPTB
ENSG00000070190	DAPP1	1.33333	4.68677	2	2.07336	3.29457	-0.466897	0.924945	0.264832	0.368239	2.33333	0.371465	3.29457	-2.14278	1.98236	0.0138437	0.0317488	2.66667	1.33074	3.29457	-0.765135	1.14751	0.0912736	0.179324	0.666667	0.485003	3.29457	-1.60813	1.96491	0.025319	0.0571269	DAPP1	ENSG00000070190	DAPP1
ENSG00000070193	FGF10	11.3333	37.7854	3.66667	4.23385	19.2875	-1.73651	2.15664	0.0159972	0.0531196	3.66667	0.774172	19.2875	-4.96752	1.70756	9.95423e-05	0.000620716	5	5.69016	19.2875	-1.31219	1.73658	0.028243	0.0814574	1	0.59492	19.2875	-5.36887	1.89842	0.000125187	0.00110589	FGF10	ENSG00000070193	FGF10
ENSG00000070214	SLC44A1	18.3333	55.398	360.333	184.167	264.792	1.35261	0.306579	3.86253e-06	0.000129235	915	134.091	264.792	1.02642	0.30051	0.00037214	0.00171504	777	160.321	264.792	1.15306	0.304731	7.07253e-05	0.00125488	483.333	193.564	264.792	1.41627	0.305417	1.46379e-06	4.85326e-05	SLC44A1	ENSG00000070214	SLC44A1
ENSG00000070269	TMEM260	14	43.2645	40.3333	25.9715	45.7135	-0.907561	0.54455	0.0436268	0.103516	95.3333	15.0986	45.7135	-1.47958	0.555061	0.0022087	0.00707073	80.6667	21.9552	45.7135	-1.11817	0.558984	0.0151526	0.0534075	39.6667	16.5139	45.7135	-1.46896	0.569823	0.00287408	0.0107028	TMEM260	ENSG00000070269	TMEM260
ENSG00000070366	SMG6	8.33333	26.4827	77.3333	37.1919	63.5845	0.186897	0.341527	0.558438	0.6507	221.333	33.9159	63.5845	0.180113	0.334735	0.570327	0.63903	193.667	39.3311	63.5845	0.257411	0.337457	0.418156	0.524409	99.6667	35.8534	63.5845	0.163864	0.342229	0.610193	0.686046	SMG6	ENSG00000070366	SMG6
ENSG00000070367	EXOC5	11.3333	34.6518	199.667	98.6485	138.388	1.15248	0.319533	0.000147724	0.00216828	495.667	72.7462	138.388	0.82492	0.310772	0.00557699	0.0150241	393.667	74.2562	138.388	0.757629	0.313443	0.0106942	0.0420911	244.333	94.7651	138.388	1.05579	0.31733	0.000504299	0.00297875	EXOC5	ENSG00000070367	EXOC5
ENSG00000070371	CLTCL1	3.66667	13.3649	6.33333	3.41863	9.02169	-1.75715	0.757782	0.00259989	0.0156926	15.3333	2.40977	9.02169	-2.20936	0.692915	0.0001411	0.000809728	9	2.09697	9.02169	-2.68053	0.744511	1.87631e-05	0.000476953	8	2.59628	9.02169	-2.02794	0.739411	0.00084813	0.0043382	CLTCL1	ENSG00000070371	CLTCL1
ENSG00000070388	FGF22	6	20.0203	2	2.44532	10.5926	-2.25765	1.76492	0.00795928	0.0332638	5	0.608306	10.5926	-4.21117	1.46945	0.00018848	0.00101609	3.33333	2.42831	10.5926	-2.43504	1.79081	0.00476642	0.0240736	2.66667	1.7795	10.5926	-2.66674	1.65485	0.00485903	0.0159579	FGF22	ENSG00000070388	FGF22
ENSG00000070404	FSTL3	8	26.3077	45.6667	20.3601	39.2126	-0.48731	0.385784	0.160551	0.256499	116	17.7479	39.2126	-0.605316	0.376352	0.0792058	0.133816	102	18.845	39.2126	-0.55732	0.380833	0.10569	0.198482	53.6667	22.6273	39.2126	-0.428487	0.383012	0.220144	0.312723	FSTL3	ENSG00000070404	FSTL3
ENSG00000070413	DGCR2	6	18.8453	97.6667	47.6925	85.645	0.914992	0.389367	0.0111727	0.0418841	371.667	57.1798	85.645	1.32066	0.386575	0.000315398	0.00150616	275.667	47.1722	85.645	1.04406	0.386651	0.00387261	0.0208533	160.333	63.3254	85.645	1.33966	0.392165	0.000304843	0.00208943	DGCR2	ENSG00000070413	DGCR2
ENSG00000070423	RNF126	13.3333	44.0728	101.333	42.3909	90.3117	-0.149784	0.425764	0.688067	0.761498	429.667	54.0164	90.3117	0.223651	0.426579	0.565635	0.634825	328.667	49.7951	90.3117	0.0839756	0.421474	0.829162	0.874831	137	45.5689	90.3117	-0.12881	0.43054	0.738998	0.797766	RNF126	ENSG00000070423	RNF126
ENSG00000070444	MNT	14	45.4108	60.3333	32.1873	61.6245	-0.667907	0.392395	0.0581045	0.125187	161.333	23.754	61.6245	-0.934006	0.387393	0.00875366	0.0216978	125.667	32.5477	61.6245	-0.738435	0.393342	0.0356714	0.0947622	86.6667	33.2094	61.6245	-0.609792	0.386737	0.0860605	0.149803	MNT	ENSG00000070444	MNT
ENSG00000070476	ZXDC	3.33333	10.8398	12.3333	5.44414	14.1797	-0.923811	0.577336	0.0446565	0.105152	50.3333	7.61274	14.1797	-0.509376	0.503721	0.233249	0.31418	37.6667	7.04242	14.1797	-0.628827	0.521436	0.140656	0.240948	21	6.66347	14.1797	-0.641979	0.532881	0.151083	0.233434	ZXDC	ENSG00000070476	ZXDC
ENSG00000070495	JMJD6	12	36.5791	96	33.7119	76.9603	-0.215771	0.520093	0.624704	0.707731	410.333	51.3033	76.9603	0.315979	0.530754	0.491354	0.566326	295	40.4823	76.9603	0.0345077	0.51267	0.941447	0.956652	121	37.4728	76.9603	-0.159543	0.528347	0.728583	0.788964	JMJD6	ENSG00000070495	JMJD6
ENSG00000070501	POLB	5.66667	19.8453	41.3333	16.3959	34.4339	-0.219031	0.458859	0.580096	0.669693	143.333	19.3059	34.4339	-0.00291593	0.448893	0.990908	0.992592	115	19.283	34.4339	-0.0464698	0.448066	0.902518	0.928097	49	16.2737	34.4339	-0.313552	0.468697	0.446904	0.536339	POLB	ENSG00000070501	POLB
ENSG00000070526	ST6GALNAC1	1.66667	6.03682	0.666667	0.886319	2.94113	-0.34116	0.987521	0.186819	0.286018	1	0.16673	2.94113	-0.576844	1.25361	0.0358422	0.0699018	0.333333	0.548789	2.94113	-0.402907	1.04391	0.0360408	0.0954722	0	0	2.94113	-0.609616	1.30029	0.0189742	0.0454159	ST6GALNAC1	ENSG00000070526	ST6GALNAC1
ENSG00000070540	WIPI1	16	49.3939	97.6667	48.635	87.9933	-0.299573	0.287597	0.27075	0.374873	302	45.4168	87.9933	-0.27703	0.278015	0.298475	0.378217	265	50.4973	87.9933	-0.212122	0.280868	0.426085	0.531673	111	42.3442	87.9933	-0.486446	0.290336	0.076818	0.136867	WIPI1	ENSG00000070540	WIPI1
ENSG00000070601	FRMPD1	9.33333	29.953	6	7.37952	18.0707	-0.51352	1.02842	0.176651	0.274731	3.33333	0.579479	18.0707	-4.14387	2.56937	0.00178587	0.00597498	7.66667	10.4837	18.0707	-0.396243	0.950449	0.29702	0.405948	1.33333	0.785094	18.0707	-3.54812	3.07887	0.00394582	0.0136126	FRMPD1	ENSG00000070601	FRMPD1
ENSG00000070610	GBA2	7.66667	25.6711	42.6667	18.3974	37.3629	-0.556678	0.380947	0.104909	0.188543	124.667	18.3783	37.3629	-0.489697	0.363399	0.142022	0.214112	105.667	19.6548	37.3629	-0.457431	0.367399	0.170207	0.275191	46.6667	18.2221	37.3629	-0.640562	0.383247	0.0667544	0.122797	GBA2	ENSG00000070610	GBA2
ENSG00000070614	NDST1	8	26.5007	53.6667	21.7719	46.9601	-0.36914	0.387895	0.291227	0.396793	159.667	24.5494	46.9601	-0.183235	0.373413	0.591748	0.658378	142.333	26.2302	46.9601	-0.140546	0.374564	0.679173	0.753546	70.3333	27.9071	46.9601	-0.137209	0.38185	0.693562	0.759364	NDST1	ENSG00000070614	NDST1
ENSG00000070669	ASNS	9.33333	28.4888	12	6.86873	20.1197	-2.14887	0.700187	0.000249663	0.0031088	35.3333	4.61968	20.1197	-2.45199	0.649367	2.11806e-05	0.000192269	28.3333	8.94717	20.1197	-1.87685	0.685467	0.000708567	0.00657194	11	3.51058	20.1197	-2.95254	0.701918	3.19275e-06	8.726e-05	ASNS	ENSG00000070669	ASNS
ENSG00000070718	AP3M2	2.66667	8.98744	44.3333	17.9389	27.5872	0.701106	0.550722	0.133482	0.223813	120.333	16.6924	27.5872	0.681488	0.54295	0.151759	0.224802	85.6667	12.2877	27.5872	0.392398	0.523595	0.381704	0.489973	54.3333	17.7778	27.5872	0.654095	0.549486	0.171631	0.257738	AP3M2	ENSG00000070718	AP3M2
ENSG00000070729	CNGB1	11.6667	38.4388	9.66667	12.0524	24.2247	-0.479594	0.982906	0.224754	0.32662	4	0.921228	24.2247	-4.2263	2.29368	0.00124535	0.00446345	9.66667	12.8732	24.2247	-0.455261	0.971106	0.253261	0.361862	2.33333	1.66958	24.2247	-2.68617	3.2109	0.00685109	0.0207133	CNGB1	ENSG00000070729	CNGB1
ENSG00000070731	ST6GALNAC2	0.666667	2.314	9.33333	4.04163	7.75376	0.346338	0.719513	0.495165	0.596352	35.6667	5.40013	7.75376	0.654342	0.771648	0.274141	0.352377	26.3333	4.41349	7.75376	0.468796	0.729551	0.382669	0.49094	15	5.27143	7.75376	0.582308	0.771601	0.321026	0.412077	ST6GALNAC2	ENSG00000070731	ST6GALNAC2
ENSG00000070748	CHAT	2.66667	10.087	1	0.957518	4.6008	-1.44657	2.17781	0.018855	0.0591512	0.333333	0.0380048	4.6008	-6.48942	2.17198	8.71853e-05	0.000561864	1.66667	0.702234	4.6008	-2.35516	2.86038	0.00493947	0.0246465	0	0	4.6008	-6.9968	3.4402	0.000279084	0.00196562	CHAT	ENSG00000070748	CHAT
ENSG00000070756	PABPC1	207.333	663.98	3446.67	1527	2190.12	0.985237	0.208702	1.25684e-06	5.2541e-05	8203.33	1148.41	2190.12	0.672327	0.206907	0.000894699	0.00342922	6116.67	1086.53	2190.12	0.505793	0.206424	0.0118625	0.0451658	4139.33	1469.76	2190.12	0.883866	0.208169	1.40679e-05	0.000238896	PABPC1	ENSG00000070756	PABPC1
ENSG00000070759	TESK2	2	7.27231	17.6667	7.07838	14.4644	0.0359499	0.570584	0.938671	0.955422	52	7.31134	14.4644	0.0637845	0.573573	0.895923	0.918667	48.6667	7.84575	14.4644	0.148361	0.563847	0.749804	0.81082	25.6667	9.84212	14.4644	0.239041	0.585004	0.624847	0.698916	TESK2	ENSG00000070759	TESK2
ENSG00000070761	CFAP20	5	16.4906	75	36.1328	50.4882	0.829666	0.444733	0.0378218	0.0942053	196	28.791	50.4882	0.614458	0.429886	0.11926	0.186441	145.333	30.6095	50.4882	0.534583	0.43083	0.167752	0.272242	67.3333	24.671	50.4882	0.307688	0.430854	0.434556	0.525232	CFAP20	ENSG00000070761	CFAP20
ENSG00000070770	CSNK2A2	11.6667	38.2099	111	44.5383	82.9258	0.072572	0.335528	0.819564	0.867596	321	43.2392	82.9258	0.107897	0.331158	0.732893	0.782212	272	50.4698	82.9258	0.195519	0.333461	0.533024	0.628485	141.667	44.1877	82.9258	0.0251929	0.337225	0.939605	0.95482	CSNK2A2	ENSG00000070770	CSNK2A2
ENSG00000070778	PTPN21	1.66667	5.32339	11	5.63433	10.4117	-0.130127	0.608824	0.773194	0.831042	37.3333	5.84322	10.4117	-0.0223105	0.602158	0.95895	0.968656	33.6667	5.6001	10.4117	-0.00992168	0.589921	0.978501	0.985052	13.3333	5.62847	10.4117	-0.166383	0.628014	0.730534	0.790652	PTPN21	ENSG00000070778	PTPN21
ENSG00000070785	EIF2B3	1.66667	5.32339	43.6667	16.5299	27.5025	1.1973	0.640217	0.0291528	0.0788904	112.667	15.671	27.5025	1.16045	0.626106	0.0352147	0.0688704	93	15.6584	27.5025	1.11501	0.628098	0.0388461	0.100298	56.6667	21.0558	27.5025	1.40697	0.647641	0.0141197	0.036133	EIF2B3	ENSG00000070785	EIF2B3
ENSG00000070808	CAMK2A	9	31.7259	6.66667	6.83747	17.6766	-1.00487	1.27971	0.0652472	0.135278	3.33333	0.66897	17.6766	-4.98538	1.5816	4.98504e-05	0.0003666	7	6.92923	17.6766	-1.05314	1.32251	0.0566636	0.129576	2	1.08519	17.6766	-4.16295	1.71059	0.000520778	0.00304967	CAMK2A	ENSG00000070808	CAMK2A
ENSG00000070814	TCOF1	25.3333	79.8185	141.667	66.5827	122.563	-0.481769	0.294975	0.0837458	0.160567	428.333	57.5957	122.563	-0.51838	0.288191	0.0600247	0.106675	329.333	65.7558	122.563	-0.473299	0.292441	0.086669	0.172977	171.333	55.9586	122.563	-0.690885	0.297304	0.0150002	0.0379314	TCOF1	ENSG00000070814	TCOF1
ENSG00000070831	CDC42	33.6667	109.444	363.667	178.045	266.919	0.473044	0.21971	0.0264435	0.0738637	904	129.172	266.919	0.148617	0.215228	0.482004	0.557384	758.333	155.37	266.919	0.269039	0.218175	0.208402	0.314857	403.667	150.908	266.919	0.225852	0.21913	0.292825	0.384971	CDC42	ENSG00000070831	CDC42
ENSG00000070882	OSBPL3	5.33333	18.8814	80	35.7434	60.1296	0.732908	0.38908	0.0416086	0.100486	239	34.245	60.1296	0.789625	0.382197	0.0280795	0.0570819	200.333	33.0515	60.1296	0.750587	0.383677	0.0353593	0.0941358	102	41.4514	60.1296	0.869372	0.39092	0.0175556	0.042771	OSBPL3	ENSG00000070882	OSBPL3
ENSG00000070886	EPHA8	2.66667	10.2212	0.666667	0.672686	4.84529	-1.09778	1.83394	0.0207679	0.0632374	1	0.106774	4.84529	-4.87757	2.25598	0.0010082	0.00376217	2.33333	1.80579	4.84529	-0.703204	1.18285	0.0788156	0.162178	0	0	4.84529	-6.6843	3.67843	0.000693084	0.00373655	EPHA8	ENSG00000070886	EPHA8
ENSG00000070915	SLC12A3	2.33333	8.35082	0.666667	0.886319	4.1627	-0.440951	1.04833	0.108142	0.192732	0	0	4.1627	-0.832445	1.64372	0.00108719	0.00400071	2	1.75697	4.1627	-0.348315	0.982402	0.23207	0.34058	0.333333	0.0575899	4.1627	-0.734168	1.43977	0.0174078	0.042492	SLC12A3	ENSG00000070915	SLC12A3
ENSG00000070950	RAD18	2.33333	7.69616	15.6667	5.04026	12.7618	-0.347383	0.6114	0.454222	0.557712	48.6667	6.78424	12.7618	-0.163128	0.590707	0.728544	0.778746	31.6667	4.33114	12.7618	-0.456497	0.622136	0.332841	0.442367	27.3333	9.76378	12.7618	0.0911714	0.590561	0.855852	0.890671	RAD18	ENSG00000070950	RAD18
ENSG00000070961	ATP2B1	16	49.3588	468.333	210.173	339.059	1.78259	0.278085	4.85748e-11	9.38211e-09	1383	211.224	339.059	1.87039	0.274984	3.91438e-12	9.46627e-10	1156	217.996	339.059	1.83773	0.277122	1.11057e-11	3.28414e-09	642.333	241.601	339.059	1.94443	0.277068	7.90021e-13	2.20428e-10	ATP2B1	ENSG00000070961	ATP2B1
ENSG00000070985	TRPM5	4.66667	16.24	0.666667	0.886319	7.25543	-0.720174	1.34161	0.0231431	0.0677862	0.666667	0.195923	7.25543	-4.83069	3.13764	0.00142437	0.00496634	0.666667	0.585656	7.25543	-0.814039	1.51542	0.00336051	0.0189769	0.333333	0.294829	7.25543	-1.14172	2.29058	0.00349279	0.0124109	TRPM5	ENSG00000070985	TRPM5
ENSG00000071051	NCK2	4	12.9608	79.6667	38.3008	59.34	1.19455	0.477091	0.00560267	0.0263231	284	38.6607	59.34	1.35193	0.470281	0.00191945	0.00632982	222.333	36.2722	59.34	1.21955	0.472172	0.00462905	0.0235933	96	33.2103	59.34	0.991683	0.468748	0.0207404	0.0486734	NCK2	ENSG00000071051	NCK2
ENSG00000071054	MAP4K4	33	103.691	459.667	192.304	354.304	0.640525	0.215776	0.00236339	0.0147091	1469.67	216.43	354.304	0.900728	0.213228	1.67675e-05	0.000160602	1302	227.216	354.304	0.914206	0.215167	1.39259e-05	0.000382488	610.333	219.823	354.304	0.794674	0.215577	0.000172749	0.00139875	MAP4K4	ENSG00000071054	MAP4K4
ENSG00000071073	MGAT4A	4.66667	16.7991	28.6667	14.9676	25.8939	-0.256611	0.494256	0.532562	0.628433	69.3333	11.1967	25.8939	-0.491828	0.502759	0.252155	0.334557	62.6667	11.252	25.8939	-0.468453	0.504707	0.267321	0.376225	42.3333	17.219	25.8939	-0.0689545	0.490486	0.864528	0.897383	MGAT4A	ENSG00000071073	MGAT4A
ENSG00000071082	RPL31	252.667	779.021	4424.67	1738.58	2968.67	0.828485	0.424088	0.0281553	0.077087	15105.7	1961.4	2968.67	1.10896	0.432596	0.00476674	0.013184	11109	1620.02	2968.67	0.780322	0.422897	0.0403019	0.102859	4973	1710.25	2968.67	0.758894	0.421325	0.0463103	0.0919232	RPL31	ENSG00000071082	RPL31
ENSG00000071127	WDR1	22.3333	73.0793	359	147.333	242.711	0.798653	0.293234	0.0042121	0.021741	1135.67	156.03	242.711	0.979749	0.291421	0.000457825	0.00202389	827	130.382	242.711	0.688588	0.290358	0.0125933	0.04713	408.333	141.905	242.711	0.696842	0.291763	0.0128545	0.0336066	WDR1	ENSG00000071127	WDR1
ENSG00000071189	SNX13	9.33333	28.5101	47.3333	27.3886	47.4098	-0.345583	0.413268	0.345265	0.450339	144.333	22.8809	47.4098	-0.453336	0.407843	0.221495	0.301121	110.333	23.4458	47.4098	-0.523451	0.417709	0.157769	0.261568	64.6667	24.9229	47.4098	-0.436305	0.416974	0.247497	0.341338	SNX13	ENSG00000071189	SNX13
ENSG00000071203	MS4A12	4.33333	14.8312	1.33333	1.77264	6.73628	-0.907499	1.45305	0.0397168	0.0974217	1.66667	0.239119	6.73628	-4.62697	2.19472	0.000879491	0.0033794	0.666667	0.591635	6.73628	-3.56488	3.27428	0.000818373	0.00727031	0	0	6.73628	-7.56597	3.64468	0.000218512	0.00166091	MS4A12	ENSG00000071203	MS4A12
ENSG00000071205	ARHGAP10	3.66667	12.8445	21.3333	7.88923	19.364	-0.457905	0.508365	0.277618	0.382172	74.3333	10.0425	19.364	-0.241161	0.479379	0.561087	0.630738	53.3333	10.4126	19.364	-0.328263	0.487171	0.422842	0.528679	29.3333	10.3466	19.364	-0.325689	0.498293	0.445355	0.534969	ARHGAP10	ENSG00000071205	ARHGAP10
ENSG00000071242	RPS6KA2	16.6667	51.8659	95.3333	48.8319	94.0316	-0.336261	0.40053	0.349309	0.454193	292	46.429	94.0316	-0.276915	0.3952	0.446287	0.523364	233	55.98	94.0316	-0.167641	0.394431	0.643666	0.724885	148	54.0923	94.0316	-0.178199	0.397579	0.619279	0.694015	RPS6KA2	ENSG00000071242	RPS6KA2
ENSG00000071243	ING3	3.66667	10.9561	28.6667	15.6607	25.2829	0.11119	0.516592	0.804518	0.855827	82.6667	13.6214	25.2829	0.0476715	0.516682	0.918538	0.936662	65	11.9122	25.2829	-0.105486	0.516407	0.8046	0.854852	36	16.5921	25.2829	0.154831	0.526662	0.73575	0.795201	ING3	ENSG00000071243	ING3
ENSG00000071246	VASH1	3	9.81712	6.33333	5.50001	8.35919	-0.577807	0.834708	0.241701	0.344186	7	1.24517	8.35919	-2.42353	1.22042	0.00364921	0.0106243	7.33333	3.93043	8.35919	-1.00619	1.04581	0.0702985	0.149989	4.66667	2.57512	8.35919	-1.34569	1.13297	0.0438289	0.0881634	VASH1	ENSG00000071246	VASH1
ENSG00000071282	LMCD1	17.3333	53.6007	22.6667	16.6261	36.0575	-1.59174	0.828413	0.008886	0.0359522	31.3333	4.01544	36.0575	-3.45424	0.816117	1.83863e-06	3.21131e-05	33	13.6274	36.0575	-1.95363	0.851767	0.00226331	0.0144557	16.3333	6.77824	36.0575	-2.86477	0.849028	6.28332e-05	0.000692731	LMCD1	ENSG00000071282	LMCD1
ENSG00000071462	BUD23	12	38.9999	207	82.7068	129.556	0.8725	0.321151	0.00408801	0.0213272	472	63.9615	129.556	0.597685	0.312889	0.0455617	0.0851302	401.667	70.3329	129.556	0.645085	0.316325	0.0314889	0.0874074	234.333	92.7312	129.556	0.936589	0.321371	0.00221321	0.00877211	BUD23	ENSG00000071462	BUD23
ENSG00000071537	SEL1L	13.6667	43.5344	214.333	117	160.128	1.05485	0.38877	0.00308137	0.0175164	520.667	83.3906	160.128	0.694545	0.376172	0.0469239	0.087093	420	93.4618	160.128	0.730231	0.380479	0.0355124	0.0944814	253.667	104.256	160.128	0.89357	0.383975	0.0121388	0.0322045	SEL1L	ENSG00000071537	SEL1L
ENSG00000071539	TRIP13	5.66667	18.0156	48.3333	19.138	31.5361	-0.022211	0.573525	0.952374	0.965083	128.667	15.4028	31.5361	-0.175417	0.590524	0.712191	0.764658	93.6667	13.6722	31.5361	-0.309407	0.592158	0.506072	0.60485	51	15.1435	31.5361	-0.314155	0.606706	0.519353	0.603426	TRIP13	ENSG00000071539	TRIP13
ENSG00000071553	ATP6AP1	32	105.927	192	76.3916	182.891	-0.553158	0.224326	0.0109669	0.0414507	663.333	96.8073	182.891	-0.200953	0.214656	0.335985	0.416679	513.667	93.7657	182.891	-0.307075	0.218551	0.146853	0.248462	297.333	115.921	182.891	-0.0955889	0.219139	0.657339	0.728209	ATP6AP1	ENSG00000071553	ATP6AP1
ENSG00000071564	TCF3	7.33333	22.6844	88.6667	33.234	66.3225	0.248476	0.524093	0.572103	0.662626	345	44.1578	66.3225	0.662876	0.558661	0.162717	0.238	275.667	36.0721	66.3225	0.423004	0.534736	0.347122	0.456457	118	36.8542	66.3225	0.319716	0.537631	0.488651	0.575803	TCF3	ENSG00000071564	TCF3
ENSG00000071575	TRIB2	7	22.8954	217	113.75	196.868	1.81332	0.541002	0.000158586	0.00228819	816.333	143.042	196.868	2.29722	0.53721	3.2144e-06	4.81515e-05	650	117.478	196.868	1.98201	0.539937	4.40407e-05	0.000886339	381.333	154.198	196.868	2.33027	0.539115	2.54836e-06	7.44237e-05	TRIB2	ENSG00000071575	TRIB2
ENSG00000071626	DAZAP1	12.3333	38.8092	78	30.3856	65.326	-0.431358	0.409596	0.236854	0.339472	259	34.5524	65.326	-0.212791	0.397517	0.561219	0.630849	189.333	26.5423	65.326	-0.491684	0.407326	0.182934	0.288746	107.667	41.5058	65.326	-0.142098	0.402615	0.698017	0.763433	DAZAP1	ENSG00000071626	DAZAP1
ENSG00000071655	MBD3	10	32.5369	129.333	45.2082	94.1061	0.274278	0.406666	0.458011	0.560948	356.333	54.2321	94.1061	0.539306	0.413456	0.155362	0.229114	285.667	45.9374	94.1061	0.320503	0.406627	0.38746	0.495581	181	76.8881	94.1061	0.873429	0.427999	0.0252089	0.0569406	MBD3	ENSG00000071655	MBD3
ENSG00000071794	HLTF	5.66667	18.729	127	57.5843	85.3851	1.29863	0.440789	0.0012582	0.00955358	357.333	51.1197	85.3851	1.24161	0.432107	0.00190913	0.00630425	303.333	45.8185	85.3851	1.09781	0.432646	0.00554204	0.0266476	148	57.1509	85.3851	1.25085	0.43784	0.00196027	0.00799449	HLTF	ENSG00000071794	HLTF
ENSG00000071859	FAM50A	17.6667	60.2133	174	59.9783	131.55	-0.0721138	0.44918	0.855588	0.895186	567.333	80.152	131.55	0.306747	0.459564	0.463107	0.539134	467	65.2427	131.55	0.0728568	0.448468	0.864144	0.900474	234.333	83.4616	131.55	0.218232	0.458926	0.597061	0.67403	FAM50A	ENSG00000071859	FAM50A
ENSG00000071889	FAM3A	6	17.4184	92.3333	34.8718	56.448	0.606349	0.44384	0.128395	0.218091	215.667	31.4876	56.448	0.527556	0.436885	0.187672	0.264518	177	26.7499	56.448	0.355654	0.430858	0.363363	0.472181	106	40.9598	56.448	0.730532	0.45005	0.0749785	0.134276	FAM3A	ENSG00000071889	FAM3A
ENSG00000071894	CPSF1	7.33333	24.5728	55	20.3041	49.3111	-0.284233	0.42913	0.453534	0.55727	214	29.8755	49.3111	0.193298	0.418073	0.614262	0.678426	158	24.3675	49.3111	-0.0346201	0.41653	0.926018	0.94525	89.3333	31.8806	49.3111	0.143591	0.424104	0.712518	0.775318	CPSF1	ENSG00000071894	CPSF1
ENSG00000071909	MYO3B	8.66667	27.3267	6.33333	7.51796	17.3654	-0.595589	1.04933	0.157665	0.25334	1	0.293884	17.3654	-5.97438	2.03786	6.57269e-05	0.000451283	8.33333	9.29745	17.3654	-0.513619	0.98995	0.217882	0.325164	3.66667	2.21744	17.3654	-1.67476	2.42481	0.0190568	0.0455596	MYO3B	ENSG00000071909	MYO3B
ENSG00000071967	CYBRD1	4.33333	12.0951	238.333	138.085	183.907	2.91475	0.501058	1.49495e-09	1.92498e-07	805.333	123.913	183.907	2.90952	0.497217	1.42184e-09	1.2027e-07	620	114.744	183.907	2.72617	0.499956	1.31086e-08	1.39371e-06	298.667	120.62	183.907	2.7516	0.500146	1.09047e-08	9.64722e-07	CYBRD1	ENSG00000071967	CYBRD1
ENSG00000071991	CDH19	7.33333	22.4325	4.33333	5.76107	13.2727	-0.624231	1.08152	0.136664	0.227837	2.33333	0.438663	13.2727	-4.69189	2.08865	0.000579298	0.00242559	5.33333	5.22108	13.2727	-0.666918	1.12369	0.117543	0.213095	2.33333	0.957864	13.2727	-3.0274	2.60824	0.00598729	0.0187313	CDH19	ENSG00000071991	CDH19
ENSG00000071994	PDCD2	11.6667	38.4976	124.333	51.2373	92.9436	0.258362	0.325769	0.40088	0.507214	387.333	55.841	92.9436	0.424346	0.322667	0.16719	0.243474	305	48.6259	92.9436	0.245451	0.3223	0.421776	0.527867	137.333	54.3007	92.9436	0.235248	0.32767	0.450721	0.539805	PDCD2	ENSG00000071994	PDCD2
ENSG00000072041	SLC6A15	8.66667	27.5054	5.66667	7.11439	16.1687	-0.764696	1.14831	0.104677	0.188344	3	0.574629	16.1687	-4.85331	1.79071	0.000188972	0.00101816	6	5.80076	16.1687	-0.898438	1.28539	0.0696453	0.148942	2.66667	1.45898	16.1687	-3.27055	2.03996	0.00340009	0.0121467	SLC6A15	ENSG00000072041	SLC6A15
ENSG00000072042	RDH11	24	73.2577	344	167.256	279.079	0.831852	0.29188	0.00275139	0.016296	1100	167.358	279.079	0.959408	0.289222	0.000540533	0.00229745	854	163.79	279.079	0.850462	0.291082	0.00232826	0.014759	501	191.956	279.079	1.04539	0.292552	0.000205926	0.00158855	RDH11	ENSG00000072042	RDH11
ENSG00000072062	PRKACA	24.6667	78.616	150	72.6097	121.741	-0.35382	0.22992	0.110072	0.195177	389.333	55.85	121.741	-0.587457	0.223245	0.00670029	0.0174882	302	57.2695	121.741	-0.648919	0.22881	0.00324462	0.0185587	173	59.0045	121.741	-0.60735	0.231138	0.00680611	0.0206173	PRKACA	ENSG00000072062	PRKACA
ENSG00000072071	ADGRL1	21.6667	68.9319	35.6667	21.9914	55.0429	-1.69621	0.605178	0.000896196	0.00755963	78.6667	12.2081	55.0429	-2.41784	0.59082	5.54296e-06	7.17618e-05	74.3333	26.7604	55.0429	-1.49722	0.599833	0.00249249	0.0154522	44.6667	16.3206	55.0429	-2.08137	0.602394	9.04247e-05	0.000885976	ADGRL1	ENSG00000072071	ADGRL1
ENSG00000072080	SPP2	0.666667	1.98667	0	0	0.822475	-0.115372	0.944506	0.357807		0	0	0.822475	-0.143498	1.03458	0.194797	0.271377	0	0	0.822475	-0.119844	0.956967	0.261081		0	0	0.822475	-0.138718	1.03208	0.326132		SPP2	ENSG00000072080	SPP2
ENSG00000072110	ACTN1	44.6667	140.486	1562	662.758	1040.83	1.94631	0.273141	2.20738e-13	7.35662e-11	4115.67	636.474	1040.83	1.97649	0.271895	8.55121e-14	3.36045e-11	3601.33	627.337	1040.83	1.90312	0.272772	6.82598e-13	2.57688e-10	2077.33	799.404	1040.83	2.18125	0.272623	2.56434e-16	1.45334e-13	ACTN1	ENSG00000072110	ACTN1
ENSG00000072121	ZFYVE26	19.6667	60.9528	18.6667	11.6877	40.2607	-2.35817	0.866728	0.00056941	0.00549277	36	6.12538	40.2607	-3.16985	0.830666	1.03282e-05	0.000111561	43	19.9364	40.2607	-1.56049	0.83885	0.00991163	0.0400141	13.3333	5.6564	40.2607	-3.38385	0.863203	6.42692e-06	0.000141455	ZFYVE26	ENSG00000072121	ZFYVE26
ENSG00000072133	RPS6KA6	7.66667	24.4373	2	2.07336	12.115	-2.90847	1.74547	0.00306698	0.017458	2.66667	0.403009	12.115	-5.32859	1.4968	1.47678e-05	0.00014581	4.33333	3.06477	12.115	-2.26937	1.78728	0.00665471	0.0301518	1.33333	1.07883	12.115	-4.13283	1.65707	0.000422949	0.00262422	RPS6KA6	ENSG00000072133	RPS6KA6
ENSG00000072134	EPN2	4	12.8686	51.3333	21.4288	40.8647	0.493529	0.42468	0.202212	0.302953	176.333	24.4327	40.8647	0.728008	0.423201	0.0648459	0.113805	138.667	25.1011	40.8647	0.672816	0.423623	0.083492	0.168306	71	25.7169	40.8647	0.654448	0.429682	0.100299	0.169164	EPN2	ENSG00000072134	EPN2
ENSG00000072135	PTPN18	4.33333	14.6969	25	8.78303	20.4388	-0.54392	0.493824	0.19065	0.290105	71.3333	10.0147	20.4388	-0.469825	0.473205	0.253192	0.335626	58	10.5244	20.4388	-0.462284	0.477615	0.253656	0.362222	30	10.1722	20.4388	-0.532255	0.492503	0.210453	0.301685	PTPN18	ENSG00000072135	PTPN18
ENSG00000072163	LIMS2	4.66667	17.4738	36.3333	12.5299	24.3586	-0.285171	0.605329	0.534467	0.630025	86.6667	10.3974	24.3586	-0.430032	0.628889	0.381242	0.45919	67.3333	12.4724	24.3586	-0.339018	0.613721	0.464138	0.566733	35.6667	11.0858	24.3586	-0.509239	0.647764	0.310359	0.401474	LIMS2	ENSG00000072163	LIMS2
ENSG00000072182	ASIC4	3.66667	12.576	4	4.09142	8.43593	-0.692863	1.02897	0.14716	0.240369	3.33333	0.66897	8.43593	-3.42467	1.70261	0.00161411	0.00549386	5.33333	4.2092	8.43593	-0.737642	1.06745	0.123688	0.220385	1.66667	0.861689	8.43593	-2.88661	1.88759	0.00530865	0.0170675	ASIC4	ENSG00000072182	ASIC4
ENSG00000072195	SPEG	8.66667	28.2944	12.6667	6.84486	20.4217	-2.08259	0.679732	0.000259636	0.0031894	30.3333	3.82699	20.4217	-2.65308	0.633322	3.21639e-06	4.81515e-05	31	9.8168	20.4217	-1.70539	0.659998	0.00131441	0.0100567	12	4.88264	20.4217	-2.50553	0.678104	2.41158e-05	0.000351116	SPEG	ENSG00000072195	SPEG
ENSG00000072201	LNX1	3.66667	11.0904	7	4.36026	9.88798	-0.975649	0.936211	0.0852614	0.162593	16	2.66927	9.88798	-1.57079	1.01808	0.0217365	0.0462929	16.6667	5.54637	9.88798	-0.797654	0.865869	0.133747	0.232663	6.33333	2.94332	9.88798	-1.51365	1.0552	0.0276041	0.0612218	LNX1	ENSG00000072201	LNX1
ENSG00000072210	ALDH3A2	17	54.4064	78	42.7707	82.8207	-0.532001	0.441991	0.166037	0.2625	231.333	36.6519	82.8207	-0.601286	0.438857	0.128018	0.197642	174	44.2586	82.8207	-0.483312	0.438708	0.205702	0.31216	110.667	48.7477	82.8207	-0.348473	0.43398	0.368356	0.460187	ALDH3A2	ENSG00000072210	ALDH3A2
ENSG00000072274	TFRC	26.3333	83.3339	212.333	110.041	195.159	0.106268	0.408459	0.771701	0.829701	607	108.497	195.159	0.156604	0.412077	0.679908	0.735807	434.333	86.1845	195.159	-0.148027	0.410026	0.690819	0.763832	308.333	149.406	195.159	0.485044	0.422387	0.206972	0.297793	TFRC	ENSG00000072274	TFRC
ENSG00000072310	SREBF1	5.66667	17.7638	146	71.2815	133.845	1.5689	0.432239	9.81455e-05	0.00162368	570	90.9066	133.845	2.05912	0.427607	4.64827e-07	1.16441e-05	459.333	78.6341	133.845	1.82879	0.430127	6.70879e-06	0.000220026	280	110.938	133.845	2.2409	0.43104	5.68951e-08	3.63327e-06	SREBF1	ENSG00000072310	SREBF1
ENSG00000072315	TRPC5	3	10.9166	1.33333	1.55106	5.19497	-0.259047	0.959287	0.26064	0.364167	0	0	5.19497	-0.460114	1.18389	0.00332515	0.00984035	0.333333	0.548789	5.19497	-0.338501	1.02456	0.0313119	0.087093	0.666667	0.0863848	5.19497	-0.434443	1.15546	0.0430949	0.086957	TRPC5	ENSG00000072315	TRPC5
ENSG00000072364	AFF4	25	80.044	229	108.736	187.044	0.19191	0.205984	0.339663	0.444575	681	97.5158	187.044	0.170958	0.20004	0.389704	0.467323	574	113.634	187.044	0.243431	0.202714	0.221997	0.32967	299.333	105.36	187.044	0.16154	0.205058	0.429243	0.520197	AFF4	ENSG00000072364	AFF4
ENSG00000072401	UBE2D1	7.33333	23.0117	244	139.959	168.985	2.18906	0.47466	7.34895e-07	3.46011e-05	559.333	83.5396	168.985	1.55585	0.466006	0.000277197	0.00137058	479.667	110.038	168.985	1.80723	0.473527	3.10748e-05	0.000684069	276.667	111.698	168.985	1.85787	0.471954	2.18512e-05	0.000326018	UBE2D1	ENSG00000072401	UBE2D1
ENSG00000072415	PALS1	14	45.6122	63.3333	29.9615	59.1164	-0.77212	0.297274	0.00557037	0.026227	153.667	21.5845	59.1164	-1.09764	0.285681	5.32528e-05	0.000385164	145.667	30.6643	59.1164	-0.8197	0.289111	0.00251383	0.0155573	75.6667	29.3275	59.1164	-0.845425	0.295339	0.00247311	0.00954305	PALS1	ENSG00000072415	PALS1
ENSG00000072422	RHOBTB1	3.33333	10.7056	8.33333	5.07232	12.028	-1.17126	0.731994	0.0284886	0.077649	30.6667	4.92498	12.028	-0.998321	0.653924	0.0517723	0.0943677	25.3333	6.06472	12.028	-0.891147	0.664128	0.0722118	0.152938	13.3333	5.25865	12.028	-0.982701	0.67993	0.0614336	0.115063	RHOBTB1	ENSG00000072422	RHOBTB1
ENSG00000072501	SMC1A	15.6667	53.288	72.6667	33.7974	78.8663	-0.743039	0.294064	0.00712585	0.0309607	260	36.9754	78.8663	-0.514549	0.275811	0.050596	0.0926954	231	46.7774	78.8663	-0.345453	0.278331	0.189074	0.295338	107.333	41.0017	78.8663	-0.528602	0.285826	0.0517338	0.100444	SMC1A	ENSG00000072501	SMC1A
ENSG00000072506	HSD17B10	11.6667	37.2638	120	45.0084	79.5209	0.108523	0.398478	0.767966	0.826565	342.667	44.5513	79.5209	0.170281	0.399006	0.64627	0.706701	239.667	36.8241	79.5209	-0.0820081	0.397775	0.818544	0.865933	134	45.9508	79.5209	0.0604077	0.403474	0.874119	0.905318	HSD17B10	ENSG00000072506	HSD17B10
ENSG00000072518	MARK2	20	65.6517	183	82.8932	139.218	0.126911	0.280689	0.639296	0.719706	440	66.2877	139.218	-0.0722979	0.276947	0.776794	0.819546	399	76.016	139.218	0.0332991	0.278966	0.90709	0.931772	220.667	89.2747	139.218	0.194943	0.281438	0.475851	0.563613	MARK2	ENSG00000072518	MARK2
ENSG00000072571	HMMR	1.33333	4.16639	10.3333	4.58968	7.50788	-0.032426	0.657236	0.93908	0.955609	23	2.96803	7.50788	-0.321244	0.705906	0.524549	0.597643	21.6667	4.58153	7.50788	-0.105755	0.661647	0.817224	0.864986	9.66667	3.51569	7.50788	-0.289532	0.715692	0.566813	0.647096	HMMR	ENSG00000072571	HMMR
ENSG00000072609	CHFR	15.3333	50.2252	33.6667	17.5041	43.7922	-1.69126	0.3786	1.44045e-06	5.81171e-05	102.667	14.0627	43.7922	-1.80103	0.350585	6.0556e-08	2.4671e-06	82.6667	20.2925	43.7922	-1.61583	0.365345	1.64146e-06	7.44872e-05	36.3333	13.4417	43.7922	-2.02623	0.377317	1.42063e-08	1.2096e-06	CHFR	ENSG00000072609	CHFR
ENSG00000072657	TRHDE	4.66667	17.0877	1.33333	1.77264	7.98693	-1.00941	1.62396	0.0293221	0.0791971	1	0.170351	7.98693	-5.55128	2.14283	0.00025138	0.00127467	2	1.94405	7.98693	-1.04671	1.68169	0.0234367	0.0715972	0	0	7.98693	-7.85439	3.63784	0.000140125	0.00119895	TRHDE	ENSG00000072657	TRHDE
ENSG00000072682	P4HA2	28	90.6586	498.333	201.198	342.883	0.865898	0.375548	0.0118598	0.0435802	1540	213.245	342.883	1.03864	0.376809	0.00302885	0.00910634	1253.67	205.901	342.883	0.910006	0.375847	0.0084642	0.0357487	571.667	205.138	342.883	0.829034	0.374186	0.0168997	0.0415414	P4HA2	ENSG00000072682	P4HA2
ENSG00000072694	FCGR2B	1.33333	4.75391	1.66667	1.39654	2.94571	-0.813584	1.11426	0.099114	0.181009	3	0.548271	2.94571	-1.92251	1.61663	0.0157318	0.0352894	1	0.135012	2.94571	-3.60998	1.85784	0.00188023	0.0127432	2.33333	0.82528	2.94571	-1.20118	1.3491	0.0602052	0.113254	FCGR2B	ENSG00000072694	FCGR2B
ENSG00000072736	NFATC3	8.33333	26.5696	34.3333	18.9521	37.5862	-0.642624	0.488756	0.121713	0.210197	96.3333	14.3225	37.5862	-0.842827	0.484702	0.0476896	0.0882708	79.6667	22.2126	37.5862	-0.507586	0.47578	0.209643	0.316489	50.3333	21.099	37.5862	-0.478936	0.474632	0.250905	0.344679	NFATC3	ENSG00000072736	NFATC3
ENSG00000072756	TRNT1	6.66667	21.1593	20.3333	10.9202	23.2647	-1.05887	0.556875	0.0207282	0.0631806	56.3333	8.25599	23.2647	-1.28431	0.535778	0.00552205	0.0148952	45.6667	14.1241	23.2647	-0.893932	0.538128	0.0413287	0.104735	20.6667	7.71096	23.2647	-1.49066	0.572132	0.00242323	0.00939254	TRNT1	ENSG00000072756	TRNT1
ENSG00000072778	ACADVL	29	93.8357	514	226.49	360.269	1.00695	0.307423	0.00053274	0.00525915	1346	213.807	360.269	0.990804	0.304559	0.00065225	0.00266365	1009.67	201.112	360.269	0.827834	0.305039	0.00406678	0.0216297	630.333	253.383	360.269	1.11224	0.307379	0.000148271	0.00125193	ACADVL	ENSG00000072778	ACADVL
ENSG00000072786	STK10	10.6667	34.8292	64	35.1542	59.1269	-0.262459	0.348907	0.410926	0.517027	187.333	28.439	59.1269	-0.360937	0.341025	0.257376	0.336219	161	33.004	59.1269	-0.277463	0.343746	0.380497	0.488895	81.6667	29.713	59.1269	-0.397293	0.351487	0.223825	0.316934	STK10	ENSG00000072786	STK10
ENSG00000072803	FBXW11	6.66667	22.5568	91.6667	46.8824	68.8419	0.744966	0.364596	0.0279818	0.0768596	261.667	38.3168	68.8419	0.637445	0.354781	0.0574049	0.102852	198.333	33.2417	68.8419	0.453146	0.353755	0.171314	0.276279	124.333	46.5074	68.8419	0.777207	0.363451	0.0233825	0.0537267	FBXW11	ENSG00000072803	FBXW11
ENSG00000072818	ACAP1	6.33333	21.3704	22.6667	9.82019	22.1927	-0.978779	0.590112	0.0394602	0.0969368	45	6.31686	22.1927	-1.56058	0.595878	0.00206712	0.00670076	42.6667	14.2205	22.1927	-0.800025	0.572968	0.0766546	0.159186	22	7.57589	22.1927	-1.4035	0.613995	0.00635095	0.0195719	ACAP1	ENSG00000072818	ACAP1
ENSG00000072832	CRMP1	3	9.62407	7	5.10418	7.26767	-0.891259	0.782318	0.090438	0.169685	5	0.671883	7.26767	-3.48625	0.901971	7.7444e-06	9.0622e-05	8.66667	1.53024	7.26767	-2.28983	0.914858	0.0011012	0.00889051	5.33333	2.55771	7.26767	-1.75235	0.912114	0.0080457	0.0234668	CRMP1	ENSG00000072832	CRMP1
ENSG00000072840	EVC	1.66667	5.84377	5.33333	2.99899	4.62122	-0.449123	0.8617	0.323736	0.428861	11.3333	1.21251	4.62122	-1.00111	1.13432	0.0974859	0.15862	8.33333	1.48142	4.62122	-0.811434	1.06063	0.122119	0.218527	3.33333	0.76081	4.62122	-1.4571	1.43975	0.043844	0.0881839	EVC	ENSG00000072840	EVC
ENSG00000072849	DERL2	12.3333	40.0814	206	89.4191	141.911	0.934467	0.299699	0.00107328	0.00858065	587.333	81.1046	141.911	0.883707	0.293566	0.00171393	0.00576906	469.667	82.8556	141.911	0.837046	0.296358	0.00307374	0.0178518	242.333	87.1104	141.911	0.836255	0.297954	0.0034575	0.0123048	DERL2	ENSG00000072849	DERL2
ENSG00000072858	SIDT1	5.66667	18.9976	2	2.44532	10.658	-0.885805	1.41191	0.046849	0.108457	3.33333	0.581384	10.658	-3.70771	2.32457	0.00244787	0.00766376	5.33333	6.24243	10.658	-0.488222	0.984338	0.224706	0.332439	0.333333	0.0575899	10.658	-6.17658	2.50279	0.000335856	0.00224267	SIDT1	ENSG00000072858	SIDT1
ENSG00000072864	NDE1	6.33333	19.5287	46	20.2654	34.2653	-0.162626	0.409659	0.655169	0.733542	117.333	16.2872	34.2653	-0.348237	0.408077	0.347455	0.427837	84.6667	14.7897	34.2653	-0.497734	0.419847	0.182379	0.288178	59	20.674	34.2653	-0.162652	0.411891	0.662401	0.732787	NDE1	ENSG00000072864	NDE1
ENSG00000072952	IRAG1	6.33333	21.832	3.66667	2.16042	12.3275	-3.22633	0.900462	1.86569e-05	0.00045237	12.6667	1.81319	12.3275	-3.31128	0.783262	1.71259e-06	3.03329e-05	9.66667	4.21241	12.3275	-2.72454	0.863839	5.29566e-05	0.00102577	5.33333	2.18789	12.3275	-3.18614	0.861696	1.55232e-05	0.000255936	IRAG1	ENSG00000072952	IRAG1
ENSG00000072954	TMEM38A	6.66667	19.838	80.6667	36.7469	66.1037	0.491172	0.339903	0.125236	0.214256	254.333	37.6206	66.1037	0.626494	0.334003	0.0501819	0.0920619	221.333	41.4	66.1037	0.678507	0.336463	0.033547	0.0911173	119.333	43.2501	66.1037	0.712204	0.341372	0.0290378	0.0635718	TMEM38A	ENSG00000072954	TMEM38A
ENSG00000072958	AP1M1	25	80.4379	107	52.6974	101.39	-0.853711	0.246978	0.000304761	0.00356757	299.333	41.4518	101.39	-0.99845	0.235206	1.18298e-05	0.000123148	246.667	47.8538	101.39	-0.929433	0.241196	5.9804e-05	0.00111966	126.333	47.4529	101.39	-0.969689	0.245473	4.26393e-05	0.000525344	AP1M1	ENSG00000072958	AP1M1
ENSG00000073008	PVR	7.66667	25.2895	75	31.6724	56.0035	0.158287	0.419151	0.673572	0.749457	227	29.1575	56.0035	0.156031	0.417224	0.676656	0.732834	188	30.0827	56.0035	0.155307	0.416254	0.680798	0.754679	95.3333	31.7466	56.0035	0.122619	0.423784	0.75814	0.813491	PVR	ENSG00000073008	PVR
ENSG00000073050	XRCC1	4	12.8265	19.6667	8.10708	19.2563	-0.569183	0.529852	0.190202	0.289632	76.6667	10.6239	19.2563	-0.278906	0.490079	0.510278	0.584313	61.6667	9.86472	19.2563	-0.329466	0.494003	0.428413	0.533925	30	8.89262	19.2563	-0.525614	0.521061	0.236811	0.330726	XRCC1	ENSG00000073050	XRCC1
ENSG00000073060	SCARB1	16.6667	53.8131	118	48.791	104.742	-0.278409	0.256145	0.257235	0.360846	427.333	61.0135	104.742	0.0789458	0.245126	0.742935	0.790901	328	56.564	104.742	-0.0487759	0.248176	0.836361	0.880164	170.667	59.5146	104.742	-0.0650726	0.252477	0.788187	0.837654	SCARB1	ENSG00000073060	SCARB1
ENSG00000073067	CYP2W1	0.333333	1.35005	0.666667	0.886319	0.843019	-0.0243669	0.917757	0.845318		0	0	0.843019	-0.152243	1.03594	0.244807	0.326784	0.333333	0.0368665	0.843019	-0.114168	0.951957	0.442143		0.333333	0.0575899	0.843019	-0.127828	1.02377	0.503307		CYP2W1	ENSG00000073067	CYP2W1
ENSG00000073111	MCM2	5.66667	19.1907	64.3333	27.1895	43.6207	0.312979	0.453619	0.433951	0.538384	192.667	24.4161	43.6207	0.294398	0.451059	0.468409	0.544298	151.667	23.0176	43.6207	0.209722	0.447322	0.605298	0.691507	61	21.4381	43.6207	-0.011547	0.457438	0.978563	0.98417	MCM2	ENSG00000073111	MCM2
ENSG00000073146	MOV10L1	5.66667	20.039	0	0	8.84862	-8.2795	3.23265	7.75558e-06	0.000227671	0.333333	0.0979614	8.84862	-7.63423	1.89648	6.76472e-07	1.53924e-05	2	1.26298	8.84862	-3.86513	1.76689	0.00032086	0.00371607	1	0.357681	8.84862	-5.04252	1.69641	0.000137464	0.00118266	MOV10L1	ENSG00000073146	MOV10L1
ENSG00000073150	PANX2	1	3.00939	15.6667	6.63112	11.7597	0.47268	0.69751	0.36054	0.465944	60	8.13024	11.7597	0.798764	0.748366	0.177529	0.254058	44.3333	7.30371	11.7597	0.633003	0.718379	0.246343	0.355168	21	6.08081	11.7597	0.458817	0.711002	0.401394	0.49289	PANX2	ENSG00000073150	PANX2
ENSG00000073169	SELENOO	4.66667	17.0877	36.6667	14.8764	26.1895	-0.128128	0.433841	0.733904	0.797825	87	12.1157	26.1895	-0.348534	0.435949	0.366546	0.444745	73.6667	13.8288	26.1895	-0.27572	0.434878	0.466388	0.56905	35.6667	12.1804	26.1895	-0.430175	0.453822	0.282776	0.376536	SELENOO	ENSG00000073169	SELENOO
ENSG00000073282	TP63	5	16.8767	1.33333	1.77264	8.21063	-1.3594	2.12391	0.019703	0.0609448	1.66667	0.309937	8.21063	-4.82649	1.9678	0.000376518	0.00173099	1.33333	1.17131	8.21063	-2.57506	2.97749	0.00367639	0.0201141	2	0.76769	8.21063	-2.96561	2.37799	0.00618126	0.0191826	TP63	ENSG00000073282	TP63
ENSG00000073331	ALPK1	1.33333	4.68677	6.33333	3.31561	6.91328	-0.396117	0.710862	0.400486	0.506929	21.3333	3.10687	6.91328	-0.34874	0.693615	0.483033	0.558231	21.3333	4.56858	6.91328	-0.138973	0.64876	0.760283	0.818897	9.33333	2.9313	6.91328	-0.395198	0.718414	0.436085	0.526413	ALPK1	ENSG00000073331	ALPK1
ENSG00000073350	LLGL2	10	34.3492	13.3333	7.99252	24.8033	-2.04908	0.726318	0.000537921	0.005285	35.3333	5.01212	24.8033	-2.53396	0.683635	2.29502e-05	0.000203942	29	12.0954	24.8033	-1.63024	0.712271	0.00300289	0.0175727	16.6667	6.70678	24.8033	-2.2605	0.713037	0.000192106	0.0015102	LLGL2	ENSG00000073350	LLGL2
ENSG00000073417	PDE8A	10	31.4781	79.3333	38.0312	72.7569	0.0229278	0.341	0.945015	0.960039	276.667	41.5804	72.7569	0.229377	0.334415	0.472051	0.547653	230	37.9963	72.7569	0.123505	0.33527	0.702643	0.773907	121.333	47.6978	72.7569	0.283513	0.341533	0.383214	0.47466	PDE8A	ENSG00000073417	PDE8A
ENSG00000073464	CLCN4	2.66667	9.18049	42.6667	16.6883	31.1315	0.650299	0.516769	0.148091	0.241541	119.333	17.4676	31.1315	0.732134	0.514253	0.111174	0.176387	103.667	20.107	31.1315	0.781446	0.519459	0.0858502	0.17171	50.6667	21.2612	31.1315	0.804576	0.527472	0.0853209	0.148715	CLCN4	ENSG00000073464	CLCN4
ENSG00000073536	NLE1	3.33333	11.0329	26	10.0807	17.248	-0.146755	0.495411	0.722202	0.788189	63.6667	8.45088	17.248	-0.308372	0.500195	0.470003	0.545747	45.6667	8.47502	17.248	-0.403712	0.510633	0.340539	0.450003	22.3333	7.42064	17.248	-0.554915	0.537472	0.218549	0.310969	NLE1	ENSG00000073536	NLE1
ENSG00000073578	SDHA	8	26.9617	121	52.0443	86.6681	0.728222	0.375905	0.0356745	0.0902992	388.667	53.3805	86.6681	0.86553	0.372193	0.0129611	0.0300869	332.333	52.3044	86.6681	0.81672	0.374048	0.0186402	0.0617511	139.333	46.1987	86.6681	0.54199	0.371906	0.118766	0.193091	SDHA	ENSG00000073578	SDHA
ENSG00000073584	SMARCE1	20	64.9976	133.667	56.002	114.569	-0.356163	0.259076	0.150312	0.244203	458	65.1838	114.569	-0.0740164	0.248686	0.757632	0.802998	376.667	67.452	114.569	-0.0924512	0.251677	0.700968	0.772556	155.333	52.1015	114.569	-0.48418	0.259882	0.0528679	0.102237	SMARCE1	ENSG00000073584	SMARCE1
ENSG00000073598	FNDC8	0.333333	1.35005	0	0	0.79287	-0.112219	0.943122	0.450892		0	0	0.79287	-0.142266	1.03391	0.258948	0.336219	0.333333	0.548789	0.79287	-0.0462501	0.933366	0.588949		0.333333	0.242501	0.79287	-0.0872386	1.01097	0.592435		FNDC8	ENSG00000073598	FNDC8
ENSG00000073605	GSDMB	3	10.2176	8.33333	6.29122	8.12103	-0.500929	0.778084	0.300461	0.406118	7.66667	0.894243	8.12103	-2.77884	1.12373	0.00104628	0.00387663	7.33333	3.42449	8.12103	-1.32681	1.1164	0.0305596	0.0856856	3.66667	1.37313	8.12103	-2.29493	1.21194	0.00544036	0.0173769	GSDMB	ENSG00000073605	GSDMB
ENSG00000073614	KDM5A	15.3333	52.5171	127	50.6657	106.286	-0.142979	0.305172	0.618348	0.702638	408.667	60.8403	106.286	0.153468	0.298697	0.592715	0.659416	338.667	56.965	106.286	0.0523714	0.30021	0.856785	0.895065	176	66.1683	106.286	0.143488	0.304203	0.624438	0.698631	KDM5A	ENSG00000073614	KDM5A
ENSG00000073670	ADAM11	5	18.3035	5	3.24445	11.9307	-2.33106	0.982862	0.00128881	0.00970674	9.33333	1.56392	11.9307	-3.28067	0.900928	1.56957e-05	0.000152849	12.3333	4.54073	11.9307	-1.98791	0.95401	0.00278551	0.0166746	9.33333	3.7756	11.9307	-1.94749	0.917999	0.00434671	0.0146389	ADAM11	ENSG00000073670	ADAM11
ENSG00000073711	PPP2R3A	9.33333	31.6356	27.3333	14.9995	33.0323	-1.21556	0.44055	0.00179136	0.0121986	76.3333	12.159	33.0323	-1.35714	0.414404	0.000326758	0.00154788	67.6667	14.3646	33.0323	-1.24598	0.426412	0.00105475	0.00858851	40	16.6482	33.0323	-1.02693	0.4236	0.00705862	0.0212051	PPP2R3A	ENSG00000073711	PPP2R3A
ENSG00000073712	FERMT2	12.6667	39.4081	153	67.4601	106.227	0.514729	0.291686	0.0646759	0.134487	395.667	54.1228	106.227	0.310207	0.284467	0.2597	0.336937	299	56.1608	106.227	0.242882	0.287037	0.377397	0.485714	180.667	67.8822	106.227	0.452254	0.291216	0.1075	0.178626	FERMT2	ENSG00000073712	FERMT2
ENSG00000073734	ABCB11	9.33333	30.3542	2.33333	3.28396	14.7649	-0.630112	1.20126	0.0582658	0.125397	2	0.349622	14.7649	-4.9158	2.85095	0.00111571	0.00408098	2.66667	3.53705	14.7649	-0.621915	1.1907	0.0654633	0.142973	1	0.756299	14.7649	-1.18389	2.45003	0.006084	0.0189557	ABCB11	ENSG00000073734	ABCB11
ENSG00000073737	DHRS9	0.333333	1.157	0.333333	0.443159	1.03507	-0.243161	0.929935	0.274953		1.33333	0.27199	1.03507	-0.347556	1.02858	0.253507	0.335973	1	0.628501	1.03507	-0.213187	0.92524	0.325722		1.33333	0.481996	1.03507	-0.204806	0.971572	0.489273	0.576423	DHRS9	ENSG00000073737	DHRS9
ENSG00000073754	CD5L	0.333333	1.35005	1	0.957518	1.02476	-0.034525	0.910321	0.837589		0.333333	0.0380048	1.02476	-0.215034	1.04317	0.243291	0.325233	0.333333	0.548789	1.02476	-0.0833513	0.930173	0.470128		0	0	1.02476	-0.220058	1.04719	0.306389	0.397226	CD5L	ENSG00000073754	CD5L
ENSG00000073756	PTGS2	3	8.96941	362.667	236.944	326.777	4.12584	0.682908	2.44743e-10	4.07834e-08	1302.33	224.251	326.777	4.18942	0.680455	1.29573e-10	1.72122e-08	1070	252.738	326.777	4.28407	0.681911	5.4495e-11	1.32453e-08	502.667	207.211	326.777	3.98528	0.682146	8.86524e-10	1.14843e-07	PTGS2	ENSG00000073756	PTGS2
ENSG00000073792	IGF2BP2	14.3333	44.3634	152	61.3539	105.463	0.232366	0.316878	0.442478	0.546528	384.667	52.3026	105.463	0.098388	0.312584	0.737567	0.786385	333.667	55.7844	105.463	0.135315	0.314043	0.649742	0.73006	210	66.8839	105.463	0.303205	0.31804	0.318074	0.409556	IGF2BP2	ENSG00000073792	IGF2BP2
ENSG00000073803	MAP3K13	24	75.8595	141.667	64.686	127.796	-0.446671	0.207426	0.0260706	0.0730863	448.333	64.6976	127.796	-0.349837	0.197043	0.0693897	0.120051	365.667	68.1075	127.796	-0.360612	0.2001	0.0637979	0.140408	175.333	67.97	127.796	-0.444298	0.205597	0.0263936	0.059081	MAP3K13	ENSG00000073803	MAP3K13
ENSG00000073849	ST6GAL1	7.33333	26.7886	13.3333	7.77474	23.7823	-1.59925	0.789279	0.00680947	0.0300235	49	9.32097	23.7823	-1.27662	0.717867	0.0220158	0.0467661	36	9.39379	23.7823	-1.34808	0.757298	0.015805	0.0548998	23	11.0456	23.7823	-1.09462	0.715441	0.0453361	0.0903769	ST6GAL1	ENSG00000073849	ST6GAL1
ENSG00000073861	TBX21	0.333333	1.35005	1	1.32948	1.05175	-0.00973952	0.906484	0.927929		0	0	1.05175	-0.260003	1.0658	0.144003	0.216165	0.666667	0.0797122	1.05175	-0.168034	0.954194	0.410704		0.333333	0.242501	1.05175	-0.151587	1.0112	0.479586	0.56718	TBX21	ENSG00000073861	TBX21
ENSG00000073910	FRY	15.3333	49.8685	11	12.08	31.2102	-1.00709	1.26294	0.0670736	0.137671	5.66667	1.04043	31.2102	-5.04319	1.52068	3.02291e-05	0.000251972	16	16.9186	31.2102	-0.705416	1.0212	0.152413	0.255336	5.33333	3.70291	31.2102	-2.84546	1.70245	0.00387908	0.0134309	FRY	ENSG00000073910	FRY
ENSG00000073921	PICALM	14.3333	47.485	284	140.318	215.404	1.29557	0.276452	1.16114e-06	4.93399e-05	873.667	131.746	215.404	1.33069	0.271613	4.53077e-07	1.14717e-05	684.333	129.319	215.404	1.21857	0.274186	4.02274e-06	0.00014747	366	142.343	215.404	1.31232	0.275088	8.60105e-07	3.20946e-05	PICALM	ENSG00000073921	PICALM
ENSG00000073969	NSF	26.3333	82.4365	77.6667	41.141	89.6585	-1.21761	0.366963	0.000330667	0.00378474	227.333	34.581	89.6585	-1.31639	0.354185	7.55638e-05	0.000503615	166.333	42.7116	89.6585	-1.23108	0.365291	0.000232127	0.00295031	94	37.1106	89.6585	-1.33575	0.364767	8.69025e-05	0.00085889	NSF	ENSG00000073969	NSF
ENSG00000074047	GLI2	4.33333	15.5446	2.66667	1.31352	8.10039	-3.1638	1.21453	0.000562972	0.00544922	6.66667	0.921864	8.10039	-3.5318	1.07159	5.84838e-05	0.000413927	5.66667	2.71627	8.10039	-2.49969	1.20761	0.0014194	0.0105995	2.33333	0.640368	8.10039	-3.93919	1.20579	9.12373e-05	0.000889565	GLI2	ENSG00000074047	GLI2
ENSG00000074054	CLASP1	14.6667	45.9058	60	34.2486	66.9148	-0.685645	0.387258	0.0494481	0.112473	185	28.541	66.9148	-0.756369	0.375905	0.0294274	0.0592854	169.667	38.1682	66.9148	-0.5042	0.375176	0.138964	0.238896	84.3333	34.0982	66.9148	-0.63477	0.381738	0.0708125	0.12849	CLASP1	ENSG00000074054	CLASP1
ENSG00000074071	MRPS34	16.3333	53.0589	174.667	63.0334	119.902	0.0978303	0.446545	0.807122	0.857737	558.667	70.8813	119.902	0.3229	0.456915	0.437595	0.514787	411	58.9512	119.902	0.0735231	0.445864	0.856226	0.894909	194.333	68.7573	119.902	0.130421	0.454897	0.749021	0.805865	MRPS34	ENSG00000074071	MRPS34
ENSG00000074181	NOTCH3	7.33333	25.2646	11.6667	6.10097	18.9491	-2.02138	0.660585	0.000282779	0.00336583	32.3333	5.13502	18.9491	-2.14572	0.608556	5.9288e-05	0.000417776	32.3333	8.98228	18.9491	-1.57844	0.629373	0.00202724	0.0133914	14	6.1658	18.9491	-1.987	0.64489	0.000305098	0.00209039	NOTCH3	ENSG00000074181	NOTCH3
ENSG00000074201	CLNS1A	15	44.3854	294	113.655	194.411	0.978941	0.443738	0.0135436	0.0474783	896.667	121.679	194.411	1.16193	0.444961	0.00414316	0.0117753	735.333	113.642	194.411	1.00359	0.443147	0.0116409	0.0445636	355.333	122.278	194.411	1.02011	0.443332	0.011124	0.0301155	CLNS1A	ENSG00000074201	CLNS1A
ENSG00000074211	PPP2R2C	5.33333	17.8406	2.66667	2.67866	9.55796	-1.9782	1.59668	0.0119525	0.0437838	2.66667	0.540244	9.55796	-4.60714	1.42811	4.49563e-05	0.000339069	5	2.6246	9.55796	-2.13903	1.62717	0.00759458	0.0330914	2	1.2701	9.55796	-3.20831	1.54996	0.00171452	0.00723927	PPP2R2C	ENSG00000074211	PPP2R2C
ENSG00000074219	TEAD2	3.66667	13.1719	46.6667	19.9252	35.2048	0.450076	0.471549	0.277456	0.382041	150	21.5027	35.2048	0.613515	0.472344	0.149594	0.22224	115.333	16.781	35.2048	0.403651	0.463591	0.327237	0.436652	61	23.521	35.2048	0.587869	0.480209	0.171505	0.257569	TEAD2	ENSG00000074219	TEAD2
ENSG00000074266	EED	4.33333	15.7377	38.3333	18.5172	34.0549	0.119731	0.415561	0.750028	0.811059	129.333	18.5398	34.0549	0.250829	0.408495	0.507742	0.58208	105	18.1146	34.0549	0.20533	0.407375	0.581841	0.670992	56.3333	20.7199	34.0549	0.266248	0.417797	0.487701	0.57502	EED	ENSG00000074266	EED
ENSG00000074276	CDHR2	5.33333	17.379	0.666667	0.886319	8.7205	-3.27967	2.53135	0.00353915	0.0193052	1.66667	0.42985	8.7205	-4.58959	1.9559	0.000448349	0.00199321	2.66667	2.3486	8.7205	-1.19827	1.76114	0.0255925	0.07633	1.33333	0.837422	8.7205	-3.11435	2.31207	0.00473312	0.0156328	CDHR2	ENSG00000074276	CDHR2
ENSG00000074317	SNCB	1.66667	6.1711	1.66667	1.41657	3.79433	-0.707625	1.09533	0.120615	0.208938	1	0.170351	3.79433	-3.99148	1.98824	0.0016102	0.00548153	2.33333	1.30583	3.79433	-0.90895	1.30089	0.0559263	0.128453	1.66667	1.31716	3.79433	-0.861655	1.20985	0.106202	0.176866	SNCB	ENSG00000074317	SNCB
ENSG00000074319	TSG101	14.3333	46.5785	244	125.307	188.791	1.12286	0.299323	8.23162e-05	0.001435	747.333	110.37	188.791	1.0847	0.293718	0.000121652	0.000721381	591	120.474	188.791	1.08051	0.297401	0.000138735	0.0020445	293	114.813	188.791	1.00376	0.297239	0.000423863	0.00262803	TSG101	ENSG00000074319	TSG101
ENSG00000074356	NCBP3	7.66667	24.7178	65.6667	29.8398	51.3376	0.0206809	0.364924	0.95308	0.965693	192	25.5516	51.3376	-0.0049165	0.358326	0.98567	0.98871	167.333	26.7986	51.3376	0.0506967	0.358881	0.881187	0.912295	83.6667	31.055	51.3376	0.0769474	0.366445	0.825075	0.866248	NCBP3	ENSG00000074356	NCBP3
ENSG00000074370	ATP2A3	3.33333	9.79908	3.66667	2.95965	7.10448	-1.41017	1.13925	0.0295481	0.079523	3.66667	0.523484	7.10448	-3.84846	1.15029	5.19761e-05	0.000378631	6.33333	3.30193	7.10448	-1.50764	1.17237	0.0197855	0.0641897	4.66667	1.96805	7.10448	-1.88377	1.16296	0.0128443	0.0335891	ATP2A3	ENSG00000074370	ATP2A3
ENSG00000074410	CA12	18.3333	56.7858	359.333	163.816	290.226	1.20313	0.254953	1.15895e-06	4.93399e-05	1299.67	192.832	290.226	1.55934	0.251412	2.42832e-10	2.93625e-08	1027	178.38	290.226	1.40065	0.253309	1.3767e-08	1.44537e-06	526	199.694	290.226	1.4711	0.253972	3.17723e-09	3.38954e-07	CA12	ENSG00000074410	CA12
ENSG00000074416	MGLL	22.3333	72.595	70.3333	31.3362	70.1493	-1.30899	0.311049	8.49704e-06	0.000243138	183.667	24.7613	70.1493	-1.54304	0.29613	5.58206e-08	2.33651e-06	138.667	26.5974	70.1493	-1.57938	0.307025	6.15472e-08	5.04588e-06	71.3333	27.703	70.1493	-1.57367	0.312417	1.21423e-07	7.08082e-06	MGLL	ENSG00000074416	MGLL
ENSG00000074527	NTN4	3.66667	13.0376	35	19.5142	27.0666	0.268548	0.463863	0.508865	0.608284	89.3333	13.1394	27.0666	0.0128872	0.458834	0.978472	0.983268	87.6667	15.5446	27.0666	0.18084	0.455411	0.655144	0.734362	35	12.6164	27.0666	-0.118568	0.474358	0.773523	0.825893	NTN4	ENSG00000074527	NTN4
ENSG00000074582	BCS1L	4	12.7677	20.6667	9.50361	15.803	-0.456114	0.565647	0.31113	0.416596	34	4.53124	15.803	-1.2693	0.632751	0.0141694	0.0323764	29.6667	8.0678	15.803	-0.843264	0.619171	0.0770204	0.15974	17.6667	7.90876	15.803	-0.756081	0.60814	0.122727	0.19811	BCS1L	ENSG00000074582	BCS1L
ENSG00000074590	NUAK1	5	17.0109	111.667	53.3267	86.2659	1.33342	0.416137	0.00058237	0.00558334	353.333	52.2294	86.2659	1.45555	0.409167	0.000172761	0.000950642	306.333	58.0202	86.2659	1.50129	0.413746	0.00011411	0.00175991	164.333	56.5224	86.2659	1.46331	0.414203	0.000187931	0.0014873	NUAK1	ENSG00000074590	NUAK1
ENSG00000074603	DPP8	9.66667	30.5903	109.333	49.3299	77.926	0.391989	0.330233	0.207905	0.308829	310.667	46.3125	77.926	0.413098	0.324415	0.182164	0.258727	242.333	39.9739	77.926	0.23164	0.324538	0.451694	0.555014	130.667	44.6108	77.926	0.278433	0.329822	0.377025	0.468209	DPP8	ENSG00000074603	DPP8
ENSG00000074621	SLC24A1	2.66667	9.70087	5.33333	2.14446	8.6653	-1.58978	0.87186	0.0103489	0.0397517	26.6667	4.06371	8.6653	-0.898085	0.702368	0.0872619	0.144858	18.3333	4.72479	8.6653	-0.937011	0.739023	0.0693048	0.148471	6.66667	2.44618	8.6653	-1.61184	0.842186	0.00982781	0.0273912	SLC24A1	ENSG00000074621	SLC24A1
ENSG00000074657	ZNF532	5	17.559	33.6667	14.1822	37.7109	-0.320705	0.468139	0.425823	0.530818	146.667	21.3057	37.7109	0.227379	0.449565	0.576097	0.644395	114.333	28.1463	37.7109	0.336249	0.454366	0.399646	0.507255	63.3333	22.3535	37.7109	0.180635	0.456836	0.661613	0.732048	ZNF532	ENSG00000074657	ZNF532
ENSG00000074660	SCARF1	3.33333	12.2667	12.6667	8.95392	13.5253	-0.500651	0.637477	0.282141	0.386992	38	5.96833	13.5253	-0.758784	0.6603	0.134335	0.205034	29.6667	5.05605	13.5253	-0.887651	0.69622	0.0819271	0.166148	11.3333	4.30518	13.5253	-1.22673	0.756118	0.0303377	0.0658218	SCARF1	ENSG00000074660	SCARF1
ENSG00000074695	LMAN1	60	189.22	1215.33	539.998	876.822	1.18414	0.373318	0.000582412	0.00558334	3930.33	552.975	876.822	1.32817	0.373479	0.000148131	0.000841369	3361.33	538.431	876.822	1.22488	0.373612	0.000409826	0.00448031	1472.67	527.215	876.822	1.10775	0.370632	0.00131243	0.00594385	LMAN1	ENSG00000074695	LMAN1
ENSG00000074696	HACD3	9	29.124	282.667	120.824	197.372	1.7987	0.324254	1.02148e-08	9.92124e-07	926	136.031	197.372	2.05131	0.320087	5.22086e-11	8.09609e-09	722	117.757	197.372	1.83624	0.322019	4.32e-09	5.51437e-07	344.667	132.277	197.372	1.86773	0.32322	2.84186e-09	3.08623e-07	HACD3	ENSG00000074696	HACD3
ENSG00000074706	IPCEF1	4.33333	15.1789	2.66667	2.37409	8.0076	-1.44482	1.60522	0.027997	0.0768889	2	0.340701	8.0076	-4.76765	1.57695	9.41508e-05	0.000593969	3.66667	3.77538	8.0076	-1.11869	1.34948	0.0453741	0.111676	0.333333	0.294829	8.0076	-5.23686	2.0645	0.000102658	0.000963671	IPCEF1	ENSG00000074706	IPCEF1
ENSG00000074755	ZZEF1	10.3333	36.9912	32	12.7039	36.8291	-1.41886	0.440233	0.000344559	0.00391999	105	15.934	36.8291	-1.11336	0.407412	0.00258433	0.00799543	81.6667	15.495	36.8291	-1.21468	0.422817	0.00130673	0.0100196	40	17.7986	36.8291	-1.13044	0.426614	0.00313405	0.0114273	ZZEF1	ENSG00000074755	ZZEF1
ENSG00000074771	NOX3	1.33333	5.0141	3.66667	4.44749	4.72274	-0.0663876	0.866017	0.820445	0.868209	1.66667	0.369894	4.72274	-0.618008	1.23798	0.082317	0.138059	2.66667	3.37843	4.72274	-0.134544	0.887855	0.666178	0.743456	1	0.542593	4.72274	-0.523752	1.14522	0.143289	0.223774	NOX3	ENSG00000074771	NOX3
ENSG00000074800	ENO1	251.667	809.062	6900.67	2434.04	4487.79	1.29957	0.368639	0.000132729	0.0020089	21876	3092.37	4487.79	1.74567	0.371087	6.22524e-07	1.44598e-05	16388.3	2450.99	4487.79	1.35674	0.369399	7.55652e-05	0.00131575	8864	3298.52	4487.79	1.66953	0.370409	1.62153e-06	5.22345e-05	ENO1	ENSG00000074800	ENO1
ENSG00000074803	SLC12A1	7.66667	24.6303	2	1.85973	12.3733	-2.59444	2.13713	0.00618962	0.0281975	1.33333	0.268312	12.3733	-5.99647	1.73597	1.61091e-05	0.000156024	3.66667	4.24445	12.3733	-1.14902	1.51042	0.0389455	0.10046	0.666667	0.352419	12.3733	-5.43972	1.99182	0.000123757	0.00109558	SLC12A1	ENSG00000074803	SLC12A1
ENSG00000074842	MYDGF	48.3333	159.515	840	302.008	632.499	0.609087	0.474384	0.137466	0.228734	3610.33	475.789	632.499	1.33049	0.507357	0.0030632	0.00918474	2525	355.047	632.499	0.874203	0.491034	0.0400411	0.102425	1208.33	369.477	632.499	0.819823	0.487564	0.0560344	0.107052	MYDGF	ENSG00000074842	MYDGF
ENSG00000074855	ANO8	6.33333	20.9843	34	17.3931	35.9587	-0.467456	0.412162	0.198918	0.299523	134.333	20.3936	35.9587	-0.121261	0.385063	0.72754	0.777804	118	21.5726	35.9587	-0.0794662	0.38554	0.816916	0.864881	48.3333	16.6366	35.9587	-0.431025	0.406932	0.242764	0.336861	ANO8	ENSG00000074855	ANO8
ENSG00000074935	TUBE1	5	14.7951	13.3333	9.41746	16.3969	-0.595952	0.711637	0.230135	0.332337	31	4.35618	16.3969	-1.43427	0.841656	0.0211943	0.0453224	24.6667	10.7914	16.3969	-0.622293	0.722772	0.20976	0.316639	10.3333	4.37052	16.3969	-1.57427	0.896918	0.0154325	0.0387865	TUBE1	ENSG00000074935	TUBE1
ENSG00000074964	ARHGEF10L	3.66667	11.8038	10.3333	5.17527	12.3113	-1.22009	0.601501	0.0112535	0.0420572	31.6667	4.66839	12.3113	-1.25094	0.551966	0.00694671	0.0180316	24.6667	4.52099	12.3113	-1.32145	0.57406	0.00500408	0.0248495	16.3333	6.5166	12.3113	-0.943401	0.558465	0.0414286	0.084355	ARHGEF10L	ENSG00000074964	ARHGEF10L
ENSG00000074966	TXK	19.3333	60.3917	13.3333	11.1042	40.3388	-2.25735	1.06165	0.00257639	0.0156006	30.6667	5.27092	40.3388	-3.22308	1.00751	9.26314e-05	0.000588121	39.3333	22.6083	40.3388	-1.14105	0.931472	0.0518677	0.121796	15.3333	6.84624	40.3388	-2.89769	1.03634	0.000385367	0.00245994	TXK	ENSG00000074966	TXK
ENSG00000075035	WSCD2	4	13.8673	0.666667	0.886319	6.12972	-0.679283	1.27733	0.0315911	0.083197	0	0	6.12972	-8.90087	3.85592	9.59368e-05	0.000603018	0.666667	0.591635	6.12972	-0.77258	1.4339	0.00499413	0.0248094	0.333333	0.242501	6.12972	-1.1201	2.21372	0.00508399	0.0165476	WSCD2	ENSG00000075035	WSCD2
ENSG00000075043	KCNQ2	10.6667	38.3964	4	3.13387	19.1533	-3.40203	1.10198	8.45528e-05	0.00146498	5.33333	0.949714	19.1533	-5.13372	1.03322	2.59575e-08	1.30919e-06	11.3333	6.41106	19.1533	-2.45511	1.09263	0.00119274	0.00942246	2	0.76769	19.1533	-5.38451	1.17886	2.85607e-07	1.39241e-05	KCNQ2	ENSG00000075043	KCNQ2
ENSG00000075073	TACR2	0.333333	1.157	0.333333	0.443159	0.667127	-0.142975	0.91741	0.417666		0.333333	0.0979614	0.667127	-0.327219	1.06235	0.134549	0.205323	1	0.122558	0.667127	-0.221931	0.952501	0.36169		0.333333	0.0575899	0.667127	-0.300046	1.04909	0.293622		TACR2	ENSG00000075073	TACR2
ENSG00000075089	ACTR6	9.33333	30.4741	88.3333	37.9202	64.2747	0.16501	0.348218	0.614185	0.69917	234	33.8249	64.2747	0.0531989	0.343114	0.870795	0.899158	197.667	37.0122	64.2747	0.0864177	0.345027	0.790891	0.843266	87	32.6008	64.2747	-0.116662	0.353565	0.721999	0.783144	ACTR6	ENSG00000075089	ACTR6
ENSG00000075131	TIPIN	2.66667	9.45537	20	10.1804	17.3793	0.0154562	0.576001	0.976917	0.983117	68	8.56283	17.3793	-0.0439377	0.582102	0.922657	0.9401	55.6667	9.79472	17.3793	0.0013085	0.572435	0.998418	0.998896	22.3333	8.22493	17.3793	-0.234722	0.606357	0.624075	0.698311	TIPIN	ENSG00000075131	TIPIN
ENSG00000075142	SRI	17	53.0061	419.667	196.34	288.476	1.53436	0.447375	0.000155272	0.00226148	1393	183.172	288.476	1.55429	0.443854	0.000140307	0.000806748	1029.33	168.486	288.476	1.34175	0.443739	0.000818247	0.00727031	486.333	165.582	288.476	1.25036	0.441064	0.00185417	0.00766871	SRI	ENSG00000075142	SRI
ENSG00000075151	EIF4G3	16.3333	53.1765	162.667	66.2232	132.794	0.124824	0.320012	0.678779	0.754164	540.667	81.0843	132.794	0.456378	0.319796	0.133356	0.203865	474	70.4614	132.794	0.303977	0.318308	0.314508	0.42394	234.667	84.8447	132.794	0.407612	0.323332	0.184583	0.272851	EIF4G3	ENSG00000075151	EIF4G3
ENSG00000075188	NUP37	4.66667	13.6381	80	32.7411	55.7845	0.781064	0.563946	0.0954884	0.176511	278.667	36.0234	55.7845	0.998374	0.573681	0.0422967	0.0803305	220.667	34.3423	55.7845	0.862508	0.567932	0.0697054	0.148956	88.6667	29.5228	55.7845	0.604525	0.551177	0.200351	0.290754	NUP37	ENSG00000075188	NUP37
ENSG00000075213	SEMA3A	5.66667	18.8633	5	3.98837	11.2796	-2.27122	0.939781	0.00115077	0.00902197	7.33333	1.03973	11.2796	-3.92446	0.86891	4.04421e-07	1.04645e-05	9	3.60882	11.2796	-2.6368	0.938564	0.000198291	0.00263165	4.33333	1.83021	11.2796	-3.23246	0.945999	4.23114e-05	0.000522369	SEMA3A	ENSG00000075213	SEMA3A
ENSG00000075218	GTSE1	4.33333	14.3108	48	16.5968	33.2315	0.0691446	0.627458	0.886562	0.916879	173	20.4552	33.2315	0.334934	0.664154	0.516777	0.59039	120	14.9744	33.2315	0.0612406	0.627607	0.901371	0.927186	67	19.7421	33.2315	0.173282	0.653836	0.73511	0.794704	GTSE1	ENSG00000075218	GTSE1
ENSG00000075223	SEMA3C	10.6667	34.1321	108.333	62.9144	104.869	0.42125	0.521394	0.333628	0.438771	329.333	60.9709	104.869	0.488825	0.528895	0.28133	0.359827	252	54.9629	104.869	0.317608	0.514134	0.463905	0.566526	173.667	80.4463	104.869	0.757953	0.551227	0.105758	0.176355	SEMA3C	ENSG00000075223	SEMA3C
ENSG00000075234	TTC38	3.66667	12.5172	67	28.3523	49.4932	0.921121	0.463302	0.027686	0.076354	213	31.3892	49.4932	1.13056	0.459936	0.0079254	0.0200452	169.667	26.879	49.4932	0.967957	0.458847	0.0205469	0.0658711	91.3333	35.23	49.4932	1.15013	0.467682	0.007643	0.0225902	TTC38	ENSG00000075234	TTC38
ENSG00000075239	ACAT1	16.3333	51.5355	310.667	141.217	228.636	1.13825	0.400094	0.00187584	0.0125526	1036.33	140.288	228.636	1.2411	0.397548	0.000777006	0.00306497	799.333	128.037	228.636	1.04659	0.396643	0.00401089	0.0214031	414.333	148.607	228.636	1.17312	0.398875	0.00149995	0.00654548	ACAT1	ENSG00000075239	ACAT1
ENSG00000075240	GRAMD4	2	7.00077	33	19.459	24.1953	0.891149	0.647515	0.0860633	0.163846	102	15.0343	24.1953	0.807378	0.627486	0.124271	0.192773	72	10.1626	24.1953	0.446039	0.589945	0.353425	0.462484	33.3333	14.8091	24.1953	0.630785	0.621728	0.218868	0.311325	GRAMD4	ENSG00000075240	GRAMD4
ENSG00000075275	CELSR1	5	18.1105	17.6667	9.34538	22.2935	-0.996122	0.511706	0.0194834	0.0604415	71.3333	10.6469	22.2935	-0.633102	0.456262	0.111741	0.177124	66	12.5227	22.2935	-0.489466	0.453448	0.208151	0.314638	26	9.21592	22.2935	-0.89429	0.491659	0.0353198	0.0743973	CELSR1	ENSG00000075275	CELSR1
ENSG00000075290	WNT8B	1	3.8571	0	0	1.5418	-0.118693	0.946012	0.267773		0.333333	0.0979614	1.5418	-0.135368	1.03017	0.197737	0.274683	0	0	1.5418	-0.122388	0.958153	0.188595	0.295006	0	0	1.5418	-0.141928	1.03375	0.241487	0.335398	WNT8B	ENSG00000075290	WNT8B
ENSG00000075292	ZNF638	9.66667	31.8829	54.6667	22.876	55.7269	-0.56016	0.351122	0.0808847	0.156851	206.667	30.6586	55.7269	-0.136219	0.327978	0.657621	0.716786	178	30.1242	55.7269	-0.142073	0.330291	0.642342	0.723899	85.3333	33.5768	55.7269	-0.154956	0.337472	0.623772	0.698102	ZNF638	ENSG00000075292	ZNF638
ENSG00000075303	SLC25A40	1	2.81634	33.3333	17.9719	21.823	1.71984	0.830882	0.0133802	0.0471677	81.6667	11.7309	21.823	1.27631	0.779067	0.0499841	0.0917774	61.3333	12.4109	21.823	1.15493	0.774314	0.0628693	0.138982	39.3333	14.6072	21.823	1.43539	0.803524	0.032889	0.0701239	SLC25A40	ENSG00000075303	SLC25A40
ENSG00000075336	TIMM21	7.66667	24.1099	42	18.936	35.96	-0.51611	0.369056	0.12342	0.212021	126	18.136	35.96	-0.485702	0.352376	0.136895	0.208078	102	21.8866	35.96	-0.443236	0.356781	0.172963	0.277979	37.3333	12.9838	35.96	-1.02629	0.387306	0.00383445	0.0133173	TIMM21	ENSG00000075336	TIMM21
ENSG00000075340	ADD2	6.66667	22.8547	2.66667	1.74096	11.1875	-3.37251	1.32459	0.000490006	0.00500012	4	0.677782	11.1875	-4.71405	1.20327	3.84556e-06	5.44586e-05	3.66667	2.98308	11.1875	-2.92274	1.37433	0.000739637	0.0067786	1	0.647248	11.1875	-5.00381	1.45827	1.75538e-05	0.000279014	ADD2	ENSG00000075340	ADD2
ENSG00000075388	FGF4	1.33333	4.87982	0.333333	0.229526	2.14406	-0.28535	0.983873	0.144949	0.237831	0.333333	0.0979614	2.14406	-0.393868	1.12727	0.0334365	0.0659122	0.333333	0.0428457	2.14406	-0.333578	1.0292	0.0608369	0.135982	0	0	2.14406	-0.400205	1.13388	0.0516804	0.100361	FGF4	ENSG00000075388	FGF4
ENSG00000075391	RASAL2	23	73.7392	47.6667	28.8121	61.9364	-1.50772	0.523578	0.000886494	0.0075129	99.6667	14.4877	61.9364	-2.29491	0.513691	1.15467e-06	2.31098e-05	90.3333	27.5395	61.9364	-1.59646	0.525981	0.000434908	0.00465691	53.6667	19.5475	61.9364	-1.96414	0.524659	3.32221e-05	0.000439472	RASAL2	ENSG00000075391	RASAL2
ENSG00000075399	VPS9D1	4.33333	15.4104	8.66667	5.14352	12.569	-1.6495	0.677534	0.00221697	0.0140532	30	4.3166	12.569	-1.57881	0.607702	0.00187434	0.00621255	23	4.7589	12.569	-1.60074	0.637271	0.00192992	0.012956	10	3.60121	12.569	-1.93554	0.66788	0.000553742	0.00317387	VPS9D1	ENSG00000075399	VPS9D1
ENSG00000075407	ZNF37A	17.6667	58.1906	40.3333	17.638	50.0734	-1.81535	0.345715	2.94764e-08	2.42034e-06	103.333	16.0807	50.0734	-1.91233	0.32172	4.66545e-10	4.86212e-08	99	21.1301	50.0734	-1.67497	0.331779	7.72944e-08	6.12248e-06	50	18.6035	50.0734	-1.79794	0.339426	2.5378e-08	1.90997e-06	ZNF37A	ENSG00000075407	ZNF37A
ENSG00000075413	MARK3	26.3333	87.5604	107.333	53.9245	104.247	-0.87102	0.289568	0.00141834	0.0103733	285.333	38.9446	104.247	-1.14949	0.280795	1.90789e-05	0.000176674	247.667	55.1108	104.247	-0.874615	0.285952	0.00122577	0.00958523	110	44.4079	104.247	-1.15873	0.291688	3.18795e-05	0.000427321	MARK3	ENSG00000075413	MARK3
ENSG00000075415	SLC25A3	95	311.139	968	406.61	725.799	0.208426	0.216916	0.317853	0.423464	2950	397.734	725.799	0.27863	0.216122	0.178774	0.254565	2215	375.851	725.799	0.12991	0.216388	0.538162	0.632779	1198.33	445.608	725.799	0.292867	0.217932	0.176193	0.26339	SLC25A3	ENSG00000075415	SLC25A3
ENSG00000075420	FNDC3B	34.3333	111.257	1306	736.673	930.093	2.43564	0.328198	1.64262e-14	7.15888e-12	3183	480.24	930.093	1.92075	0.326347	9.10871e-10	8.22093e-08	2881.33	646.571	930.093	2.23676	0.328148	1.47778e-12	5.24404e-10	1600.67	611.09	930.093	2.15141	0.327377	1.01942e-11	2.20099e-09	FNDC3B	ENSG00000075420	FNDC3B
ENSG00000075426	FOSL2	7.33333	24.128	254	124.437	180.925	2.09278	0.357286	1.41475e-09	1.86407e-07	750.333	110.314	180.925	2.02938	0.352679	3.14322e-09	2.36217e-07	640	110.008	180.925	1.98206	0.355086	7.95888e-09	9.0522e-07	350	125.275	180.925	2.0894	0.35573	1.4933e-09	1.78174e-07	FOSL2	ENSG00000075426	FOSL2
ENSG00000075429	CACNG5	15.6667	50.8031	7.33333	8.88289	26.2841	-1.2494	1.56357	0.0367544	0.0922905	2.66667	0.59658	26.2841	-5.97846	1.60446	5.11091e-06	6.73705e-05	7	7.96524	26.2841	-1.40145	1.69711	0.0273374	0.0798563	2.33333	0.82528	26.2841	-5.24896	1.69397	7.44154e-05	0.000768801	CACNG5	ENSG00000075429	CACNG5
ENSG00000075461	CACNG4	3	11.1852	1	0.213599	5.15103	-4.07557	1.543	0.000641255	0.00601275	2.33333	0.378706	5.15103	-4.27617	1.32826	5.69611e-05	0.000404388	3.66667	1.45329	5.15103	-2.58097	1.4856	0.00273403	0.0164943	1	0.357681	5.15103	-4.14112	1.53969	0.000410432	0.00257628	CACNG4	ENSG00000075461	CACNG4
ENSG00000075539	FRYL	15	49.4129	54	30.5845	58.0541	-0.757854	0.541223	0.0891554	0.168005	118.333	18.7045	58.0541	-1.28621	0.563141	0.00765573	0.0195014	120.333	37.5113	58.0541	-0.539308	0.520613	0.210173	0.317182	59.3333	23.1598	58.0541	-1.09557	0.562692	0.02209	0.0512014	FRYL	ENSG00000075539	FRYL
ENSG00000075568	TMEM131	6.66667	22.3931	96	39.873	83.874	0.625722	0.36635	0.0662422	0.136539	383.333	53.8923	83.874	1.13505	0.366939	0.00110192	0.0040431	305.667	52.5763	83.874	1.04242	0.369277	0.00264089	0.0160745	148.333	58.3999	83.874	1.07276	0.372182	0.00225487	0.00889394	TMEM131	ENSG00000075568	TMEM131
ENSG00000075618	FSCN1	20.3333	67.6606	52	22.0818	59.0175	-1.64382	0.294927	5.50572e-09	5.77659e-07	143	19.6833	59.0175	-1.76523	0.273696	2.31647e-11	4.00877e-09	119	21.5718	59.0175	-1.7265	0.282604	1.91477e-10	3.81727e-08	56.6667	22.2699	59.0175	-1.79428	0.293479	1.80118e-10	2.9969e-08	FSCN1	ENSG00000075618	FSCN1
[truncated: 18,815 more rows]

## Sheet: Diagnostics
Per-treatment diagnostics (padj-only):
Treatment	n_sig_padj	n_up	n_down
adipose10	4950	1788	3162
adipose20	9007	2427	6580
PDX10	4881	1689	3192
[truncated: 4 more rows]
